# Supplementary material for: NF-YA Overexpression in Lung Cancer: LUSC
Source: Genes (Basel). 2019 Nov 17;10(11):937. doi: 10.3390/genes10110937 (PMC6895822; doi:10.3390/genes10110937)
Supplement: Supplementary file 1 [file genes-10-00937-s001.zip]

Archive with 14 entries (11 files):
- supplementary 3/
- supplementary 3/Table_4.xlsx
- __MACOSX/
- __MACOSX/supplementary 3/
- __MACOSX/supplementary 3/._Table_4.xlsx
- supplementary 3/Table_2.xlsx
- __MACOSX/supplementary 3/._Table_2.xlsx
- supplementary 3/Table_3.xlsx
- __MACOSX/supplementary 3/._Table_3.xlsx
- supplementary 3/Table_1.xlsx
- __MACOSX/supplementary 3/._Table_1.xlsx
- supplementary 3/LUSCSupplementary3.pdf
- __MACOSX/supplementary 3/._LUSCSupplementary3.pdf
- __MACOSX/._supplementary 3
