# Supplementary material for: NF-YA Overexpression in Lung Cancer: LUSC
Source: Genes (Basel). 2019 Nov 17;10(11):937. doi: 10.3390/genes10110937 (PMC6895822; doi:10.3390/genes10110937)
Supplement: Supplementary file 1 [file genes-10-00937-s001.zip › supplementary 3/Table_4.xlsx]

## Sheet: Primitive
UP	DOWN	NS
A2BP1	A2M	A1BG
A2ML1	A4GNT	A2LD1
AAA1	AATK	A4GALT
AACSL	ABCA3	AAAS
AADACL2	ABCA6	AACS
ABCA12	ABCA8	AAGAB
ABCA17P	ABCA9	AAMP
ABCA4	ABCB1	AARS2
ABCB6	ABCC13	AARSD1
ABCC2	ABCC6P1	AARS
ABCC5	ABCC6	AASDHPPT
ABCG8	ABCC9	AASDH
ABHD1	ABCG2	AASS
ABP1	ABI3BP	AATF
ACCN2	ABLIM3	ABCA10
ACCN5	ACADL	ABCA11P
ACRV1	ACE	ABCA13
ACTL6A	ACOX2	ABCA1
ACTL6B	ACOXL	ABCA5
ACTL8	ACP5	ABCB4
ACVR1C	ACSL5	ABCB7
ADAD2	ACSM2A	ABCB9
ADAM11	ACSM5	ABCC10
ADAM12	ACTN2	ABCC11
ADAM22	ACVRL1	ABCC1
ADAM23	ADAM29	ABCC6P2
ADAM2	ADAMTS1	ABCD2
ADAM32	ADAMTS4	ABCD3
ADAMDEC1	ADAMTS8	ABCD4
ADAMTS14	ADAMTSL3	ABCE1
ADAMTS17	ADAMTSL4	ABCF1
ADAMTS18	ADARB1	ABCF2
ADAMTS19	ADCY4	ABCF3
ADAMTS20	ADCY9	ABCG1
ADA	ADH1A	ABCG4
ADCY10	ADH1B	ABCG5
ADCY2	ADRA1A	ABHD10
ADD2	ADRB1	ABHD11
ADH7	ADRB2	ABHD12
ADIPOQ	AFAP1L1	ABHD13
ADM2	AFF3	ABHD14A
ADRA2B	AG2	ABHD14B
AFP	AGBL1	ABHD2
AGMAT	AGER	ABHD3
AGXT2L1	AGR3	ABHD5
AGXT	AGRP	ABHD6
AIPL1	AGTR1	ABI1
AIRE	AGTR2	ABI3
AK3L1	AHCYL2	ABL1
AKR1B10	AHSP	ABLIM1
AKR1B15	AIF1	ABO
AKR1C1	AK1	ABRA
AKR1C2	AK7	ABR
AKR1C3	AKAP12	ABT1
AKR1C4	AKAP14	ABTB1
AKR7A3	AKAP2	ABTB2
AKR7L	AKAP4	ACAA1
ALDH1L1	ALAS2	ACAA2
ALDH3B2	ALDH1A2	ACACB
ALG1L	ALDH3B1	ACAD10
ALG3	ALOX15B	ACAD11
ALLC	ALOX5AP	ACAD9
ALOX12B	ALOX5	ACADS
ALOX12P2	ALPL	ACAN
ALOX12	ALPP	ACAP1
ALOXE3	ALS2CR12	ACAP2
ALPK2	AMICA1	ACAP3
ALS2CR11	AMPD1	ACAT1
ALX1	AMY1A	ACAT2
ALX3	AMY2A	ACBD4
ALX4	ANGPT1	ACBD5
AMH	ANGPT4	ACBD6
AMTN	ANGPTL1	ACBD7
ANKLE1	ANGPTL5	ACCN3
ANKRD13B	ANGPTL7	ACCS
ANKRD30B	ANKFN1	ACD
ANKRD33	ANKRD1	ACER3
ANKRD34B	ANKRD29	ACIN1
ANKRD43	ANKRD44	ACLY
ANKRD7	ANPEP	ACN9
ANKS4B	ANXA3	ACO1
ANLN	AOC3	ACOT11
ANXA10	AOX1	ACOT1
AP3B2	APBB1IP	ACOT2
APBA2	APLNR	ACOT4
APC2	APLN	ACOT7
APCDD1L	APOA5	ACOT8
APOBEC1	APOB48R	ACOT9
APOBEC3B	APOBEC4	ACP1
AQP11	APOC2	ACP6
AQP12B	APOC4	ACPL2
ARHGAP11A	APOH	ACPT
ARHGAP11B	APOLD1	ACRBP
ARHGAP33	AQP1	ACR
ARHGAP36	AQP2	ACSBG1
ARHGDIG	AQP4	ACSF2
ARHGEF19	AQP7	ACSL1
ARID3C	AQP9	ACSL4
ARL14	ARC	ACSL6
ARL9	AREG	ACSM1
ARNTL2	ARHGAP15	ACSM3
ARSH	ARHGAP18	ACSS2
ART3	ARHGAP20	ACSS3
ARTN	ARHGAP29	ACTA2
ASCL1	ARHGAP30	ACTB
ASCL2	ARHGAP31	ACTC1
ASCL4	ARHGAP6	ACTG1
ASF1B	ARHGEF15	ACTG2
ASFMR1	ARHGEF6	ACTR1A
ASNS	ARMC3	ACTR3B
ASPM	ARMC4	ACTR3
ASTL	ARRB1	ACTR5
ASTN2	ART1	ACTR6
ATAD2	ART4	ACTR8
ATAD5	ASAH1	ACVR1B
ATCAY	ASPA	ACVR2B
ATF5	ASPG	ACY3
ATG9B	ASZ1	ACYP1
ATOH1	ATOH8	ADAL
ATOH7	ATP10A	ADAM20
ATP10B	ATP11A	ADAM21P1
ATP13A5	ATP13A4	ADAM21
ATP1A3	ATP1A2	ADAM28
ATP2A1	ATP8A1	ADAM33
ATP2B3	AVPR2	ADAM8
ATP4A	AWAT2	ADAMTS10
ATP6V0A4	AZU1	ADAMTS12
ATP6V1C2	B3GNT7	ADAMTS13
ATRNL1	BANK1	ADAMTS15
AURKAPS1	BCL6B	ADAMTS9
AURKA	BEND2	ADAMTSL2
AURKB	BMP15	ADAMTSL5
B3GALT5	BMP2	ADAP2
B3GNT3	BMP5	ADARB2
B3GNT4	BPIL1	ADAR
B4GALNT1	BPI	ADAT1
B4GALNT2	BTK	ADAT2
B4GALNT4	BTNL3	ADAT3
BAGE	BTNL8	ADCK2
BAI1	BTNL9	ADCK4
BAI2	C10orf107	ADCK5
BAIAP2L2	C10orf10	ADCY1
BARHL2	C10orf116	ADCY3
BARX1	C10orf128	ADCY6
BARX2	C10orf54	ADCY7
BCAN	C10orf67	ADD1
BCAR4	C10orf79	ADH4
BCL11A	C10orf95	ADH6
BCL2L10	C11orf21	ADHFE1
BCL8	C11orf66	ADI1
BDH1	C11orf88	ADM
BEND6	C11orf9	ADNP2
BEST2	C12orf63	ADNP
BEST3	C12orf69	ADORA1
BEX1	C13orf15	ADORA2A
BHMT	C13orf26	ADORA3
BIK	C13orf30	ADO
BIRC5	C13orf36	ADPRHL1
BLM	C13orf39	ADPRH
BMP7	C14orf132	ADRA1B
BMP8A	C14orf180	ADRA2A
BNC1	C14orf86	ADRA2C
BOLL	C15orf26	ADRBK1
BOP1	C16orf54	ADRBK2
BPIL2	C16orf71	ADRM1
BRCA1	C16orf89	ADSL
BRDT	C17orf54	ADSSL1
BRI3BP	C17orf72	ADSS
BRIP1	C17orf87	AEBP2
BRIX1	C17orf91	AES
BRSK1	C18orf34	AFAP1L2
BRSK2	C19orf35	AFARP1
BSND	C19orf38	AFF1
BTBD11	C19orf59	AFF4
BTBD16	C19orf69	AFG3L1
BTBD17	C1QA	AFG3L2
BUB1B	C1QB	AFMID
BUB1	C1QTNF2	AFTPH
C10orf122	C1QTNF7	AGAP11
C10orf27	C1orf116	AGAP1
C10orf62	C1orf129	AGAP2
C10orf82	C1orf130	AGAP4
C10orf90	C1orf141	AGAP6
C10orf91	C1orf150	AGAP7
C10orf99	C1orf158	AGAP8
C11orf36	C1orf162	AGBL2
C11orf41	C1orf168	AGBL3
C11orf53	C1orf173	AGBL4
C11orf82	C1orf186	AGBL5
C11orf86	C1orf189	AGFG2
C11orf87	C1orf192	AGK
C11orf90	C1orf194	AGL
C11orf93	C1orf230	AGPAT2
C12orf34	C1orf38	AGPAT5
C12orf36	C1orf87	AGPHD1
C12orf42	C1orf88	AGTPBP1
C12orf48	C1orf92	AGXT2L2
C12orf53	C20orf114	AHCTF1
C12orf54	C20orf160	AHCY
C12orf56	C20orf202	AHDC1
C12orf70	C20orf26	AHNAK2
C13orf38	C20orf56	AHNAK
C14orf115	C20orf85	AHRR
C14orf162	C21orf121	AHR
C14orf23	C21orf128	AHSA1
C14orf34	C21orf62	AHSA2
C14orf39	C22orf15	AHSG
C15orf23	C2orf39	AICDA
C15orf41	C2orf40	AIDA
C15orf42	C2orf58	AIFM1
C15orf60	C2orf62	AIFM2
C16orf11	C2orf71	AIFM3
C16orf59	C2orf73	AIM1L
C16orf73	C2orf89	AIM2
C16orf74	C2	AIMP1
C16orf75	C3AR1	AIMP2
C17orf104	C3orf16	AK2
C17orf53	C3orf36	AK3
C17orf74	C3	AKAP10
C17orf93	C4A	AKAP11
C17orf96	C4BPA	AKAP13
C17orf99	C4orf22	AKAP1
C18orf2	C4orf31	AKAP5
C18orf56	C5AR1	AKAP6
C19orf40	C5orf49	AKAP8L
C19orf45	C5orf4	AKAP8
C19orf48	C6orf103	AKNA
C19orf57	C6orf118	AKR1B1
C19orf77	C6orf155	AKR1CL1
C1QL1	C6orf165	AKR1D1
C1QL4	C6orf174	AKR1E2
C1QTNF6	C6orf97	AKR7A2
C1orf105	C6	AKT1S1
C1orf112	C7orf16	AKT1
C1orf135	C7orf45	AKT2
C1orf157	C7orf57	AKTIP
C1orf161	C7orf58	ALAD
C1orf182	C7	ALAS1
C1orf187	C8A	ALDH18A1
C1orf213	C8B	ALDH1B1
C1orf220	C8orf34	ALDH1L2
C1orf49	C9orf117	ALDH2
C1orf61	C9orf135	ALDH3A1
C1orf65	C9orf171	ALDH3A2
C1orf68	C9orf24	ALDH4A1
C1orf74	CA1	ALDH6A1
C20orf141	CA2	ALDH8A1
C20orf144	CA3	ALDOA
C20orf151	CA4	ALDOC
C20orf186	CABP5	ALG10B
C20orf191	CACNA1D	ALG10
C20orf197	CACNA2D2	ALG11
C21orf125	CACNG6	ALG1L2
C21orf29	CALCRL	ALG2
C21orf45	CAMK2A	ALG6
C21orf88	CAMP	ALG8
C22orf41	CAPN3	ALKBH2
C2CD4A	CAPN8	ALKBH4
C2CD4D	CAPN9	ALKBH6
C2orf14	CAPSL	ALMS1
C2orf48	CAPS	ALPK1
C2orf82	CARD16	ALPK3
C3orf21	CASC1	ALPPL2
C3orf26	CASP12	ALS2CL
C3orf30	CASP5	ALS2CR4
C3orf43	CASQ2	ALS2
C3orf57	CASS4	AMACR
C3orf65	CATSPER1	AMHR2
C3orf66	CAT	AMIGO1
C3orf67	CAV1	AMIGO2
C3orf72	CAV2	AMIGO3
C3orf74	CAV3	AMMECR1L
C4orf17	CBLN4	AMMECR1
C4orf26	CCBE1	AMN1
C4orf40	CCDC108	AMN
C4orf6	CCDC11	AMOTL1
C4orf7	CCDC135	AMOTL2
C5orf13	CCDC13	AMOT
C5orf34	CCDC141	AMPD2
C5orf46	CCDC147	AMPH
C6orf10	CCDC17	AMY2B
C6orf126	CCDC19	AMZ1
C6orf127	CCDC33	AMZ2P1
C6orf141	CCDC37	AMZ2
C6orf142	CCDC39	ANAPC11
C6orf147	CCDC42B	ANAPC13
C6orf15	CCDC48	ANAPC16
C6orf168	CCDC60	ANAPC1
C6orf195	CCDC65	ANAPC5
C6orf218	CCDC68	ANAPC7
C6orf222	CCDC69	ANGEL2
C7orf10	CCDC78	ANGPTL2
C7orf33	CCDC81	ANGPTL4
C7orf51	CCDC85A	ANGPTL6
C7orf52	CCL14-CCL15	ANG
C7orf65	CCL14	ANK1
C8ORFK29	CCL15	ANK2
C8orf22	CCL16	ANK3
C8orf77	CCL17	ANKDD1A
C8orf86	CCL18	ANKFY1
C9orf100	CCL21	ANKHD1-EIF4EBP3
C9orf140	CCL23	ANKH
C9orf4	CCL24	ANKIB1
C9orf53	CCL2	ANKK1
C9orf84	CCR1	ANKLE2
CA10	CCR2	ANKMY1
CA5A	CCRL1	ANKRA2
CA6	CCRL2	ANKRD12
CA7	CD101	ANKRD13A
CA9	CD163	ANKRD13C
CABP1	CD1C	ANKRD13D
CABP7	CD1E	ANKRD16
CABYR	CD22	ANKRD19
CACNA1A	CD244	ANKRD20A4
CACNA1B	CD300C	ANKRD20B
CACNA1E	CD300E	ANKRD22
CACNA1I	CD300LB	ANKRD23
CACNG5	CD300LF	ANKRD24
CACNG7	CD300LG	ANKRD26
CADM4	CD302	ANKRD27
CAGE1	CD33	ANKRD28
CALB1	CD34	ANKRD2
CALCA	CD36	ANKRD31
CALCB	CD37	ANKRD32
CALHM3	CD40LG	ANKRD36B
CALML3	CD4	ANKRD36
CALML5	CD52	ANKRD39
CALML6	CD53	ANKRD40
CALN1	CD55	ANKRD42
CALR3	CD5L	ANKRD49
CAMK2B	CD68	ANKRD50
CAMK2N2	CD69	ANKRD52
CAMKV	CD74	ANKRD54
CAPN14	CD83	ANKRD55
CAPNS2	CD93	ANKRD58
CAPZA3	CD97	ANKRD5
CARD14	CDH16	ANKRD9
CARD18	CDH5	ANKS1A
CASC5	CDHR3	ANKS3
CASKIN1	CDHR4	ANKZF1
CASP14	CDK15	ANO10
CBLC	CDKL1	ANO2
CBLN1	CDKL2	ANO3
CBLN2	CDO1	ANO4
CBX2	CDR1	ANO5
CCDC129	CEACAM21	ANO6
CCDC138	CEACAM3	ANO7
CCDC140	CEACAM4	ANO9
CCDC144C	CEACAM6	ANP32A
CCDC144NL	CEACAM8	ANP32B
CCDC150	CEBPE	ANP32C
CCDC154	CELA2A	ANP32E
CCDC28B	CELA2B	ANTXR1
CCDC34	CELF2	ANTXR2
CCDC38	CETP	ANXA11
CCDC58	CFD	ANXA2P1
CCKAR	CFI	ANXA2P2
CCKBR	CFP	ANXA2
CCL25	CFTR	ANXA4
CCL26	CGNL1	ANXA5
CCL27	CH25H	ANXA6
CCNA2	CHI3L2	AP1AR
CCNB1	CHIA	AP1G1
CCNB2	CHRDL1	AP1G2
CCNE1	CHRM1	AP1M1
CCNE2	CHRM2	AP1M2
CCNF	CHRNA2	AP1S1
CCNI2	CIB4	AP1S2
CD177	CISH	AP2A1
CD70	CITED2	AP2A2
CDC20	CLDN18	AP2M1
CDC25A	CLDN2	AP2S1
CDC25C	CLDN5	AP3B1
CDC45	CLEC10A	AP3D1
CDC6	CLEC12A	AP3M1
CDC7	CLEC14A	AP3M2
CDCA2	CLEC1B	AP4M1
CDCA3	CLEC3B	AP4S1
CDCA4	CLEC4D	APAF1
CDCA5	CLEC4E	APBA3
CDCA7	CLEC4G	APBB1
CDCA8	CLEC4M	APBB2
CDH12	CLEC6A	APBB3
CDH18	CLEC9A	APC
CDH22	CLIC3	APEX1
CDH24	CLIC5	APEX2
CDH2	CMA1	APH1A
CDH3	CMAH	APH1B
CDH4	CMTM2	API5
CDH7	CNGA4	APIP
CDH8	CNN1	APITD1
CDHR1	CNTN6	APLF
CDK1	COBL	APLP1
CDK5R1	COL13A1	APLP2
CDK5R2	COL29A1	APOA1BP
CDKAL1	COL4A3	APOA1
CDKN2A	COL4A4	APOBEC2
CDKN3	COL6A6	APOBEC3A
CDT1	COLEC12	APOBEC3F
CDX1	CORO2B	APOC1
CDX2	COX4I2	APOF
CEACAM7	COX7A1	APOL3
CECR7	CPA3	APOL6
CELF3	CPAMD8	APOO
CELF5	CPB2	APPL1
CELP	CPM	APPL2
CELSR2	CR1	APRT
CELSR3	CRIP1	APTX
CEL	CRLF2	AQP3
CEND1	CRTAC1	AQP6
CENPA	CRYM	AQP8
CENPE	CSF1	AQPEP
CENPF	CSF2	AQR
CENPH	CSF3R	ARAF
CENPI	CSF3	ARAP1
CENPK	CSRNP1	ARAP2
CENPL	CST5	ARAP3
CENPM	CST6	ARF4
CENPO	CTSE	ARF5
CENPW	CTSG	ARFGAP1
CEP55	CTSH	ARFGEF1
CEP72	CTSS	ARFGEF2
CER1	CTSW	ARFIP1
CES7	CX3CR1	ARFIP2
CFHR3	CXCL12	ARG1
CFHR4	CXCL16	ARG2
CGA	CXCL17	ARHGAP10
CGB2	CXCL2	ARHGAP12
CGB5	CXCL3	ARHGAP17
CGB7	CXCL5	ARHGAP19
CGB	CXCR1	ARHGAP1
CGREF1	CXCR2	ARHGAP21
CHAF1A	CXorf1	ARHGAP22
CHAF1B	CXorf21	ARHGAP24
CHAT	CXorf36	ARHGAP25
CHEK1	CXorf41	ARHGAP26
CHEK2	CYB5A	ARHGAP27
CHGA	CYBB	ARHGAP32
CHGB	CYBRD1	ARHGAP39
CHODL	CYP17A1	ARHGAP42
CHP2	CYP1A1	ARHGAP5
CHRM5	CYP1A2	ARHGAP8
CHRNA5	CYP21A2	ARHGAP9
CHRNA6	CYP27A1	ARHGDIB
CHRNA9	CYP2B7P1	ARHGEF10
CHRNB2	CYP2F1	ARHGEF12
CHRNB4	CYP3A7	ARHGEF16
CHRND	CYP4B1	ARHGEF17
CHRNG	CYR61	ARHGEF18
CHTF18	CYS1	ARHGEF1
CIB2	CYSLTR1	ARHGEF2
CIDEA	CYYR1	ARHGEF33
CILP2	DAAM2	ARHGEF35
CKAP2L	DAO	ARHGEF37
CKAP2	DAPK2	ARHGEF38
CKMT1A	DARC	ARHGEF3
CKMT1B	DCC	ARHGEF4
CKM	DCDC2B	ARHGEF5
CKS1B	DCDC2	ARHGEF9
CKS2	DEFA1B	ARID1A
CLCA2	DEFA4	ARID1B
CLCA3P	DENND2A	ARID2
CLCA4	DENND3	ARID3A
CLCN2	DES	ARID3B
CLDN10	DHH	ARID4A
CLDN16	DKFZp779M0652	ARID5A
CLDN19	DKK2	ARIH2
CLDN1	DLC1	ARL10
CLDN6	DLL4	ARL11
CLEC18B	DMBT1	ARL13B
CLEC18C	DNAH10	ARL16
CLEC2A	DNAH12	ARL17A
CLEC2L	DNAH3	ARL2BP
CLGN	DNAH6	ARL4C
CLLU1OS	DNAH7	ARL4D
CLPS	DNAH9	ARL5B
CLSPN	DNAI1	ARL6IP1
CLSTN2	DNAI2	ARL6IP5
CLVS2	DNASE1L3	ARL6IP6
CNDP1	DNASE2B	ARL8B
CNFN	DOCK11	ARMC10
CNGB1	DOCK2	ARMC1
CNGB3	DOCK4	ARMC2
CNIH2	DOCK8	ARMC6
CNNM1	DOK2	ARMC8
CNPY1	DPCR1	ARMC9
CNTD2	DPEP2	ARMCX1
CNTN2	DPP4	ARMCX3
CNTNAP2	DPP6	ARMCX5
CNTNAP4	DPRX	ARMCX6
CNTNAP5	DPYD	ARNTL
COCH	DPYSL2	ARNT
COL10A1	DRAM1	ARPC1A
COL11A1	DTHD1	ARPC1B
COL11A2	DUOX1	ARPC4
COL17A1	DUOXA1	ARPC5L
COL19A1	DUSP1	ARPC5
COL20A1	DUSP27	ARPM1
COL22A1	DYDC1	ARRB2
COL2A1	DYDC2	ARRDC2
COL4A6	DYNLRB2	ARRDC3
COL7A1	DYSF	ARRDC4
COL9A1	ECM2	ARRDC5
COL9A2	ECSCR	ARSA
COL9A3	ECT2L	ARSB
COX6B2	EDN1	ARSE
COX7B2	EDNRB	ARSF
CPA2	EFEMP1	ARSI
CPA4	EFHB	ART5
CPLX2	EGR1	ARX
CPLX3	EGR3	AR
CPNE4	EHD2	AS3MT
CPNE6	ELANE	ASAH2B
CPNE7	ELTD1	ASAH2
CPSF4L	EMCN	ASAM
CPT1C	EMP2	ASAP2
CRABP1	EMR1	ASB13
CRABP2	EMR3	ASB14
CRCT1	EMR4P	ASB16
CREG2	ENAM	ASB3
CRHR1	ENG	ASB6
CRIP3	ENKUR	ASB7
CRISPLD1	ENPP2	ASCC1
CRYAA	EPAS1	ASCC2
CRYBA2	EPB42	ASCC3
CRYBB3	ERBB4	ASF1A
CSAG1	ERG	ASGR1
CSAG2	ERVFRDE1	ASGR2
CSAG3	ESAM	ASH2L
CSN3	ESYT3	ASL
CST1	ETV1	ASMT
CST4	EVI2B	ASNA1
CST9	EXD1	ASPHD1
CSTA	EXOC3L	ASPHD2
CSTL1	F10	ASPH
CT45A1	F11	ASPSCR1
CT45A2	F2RL3	ASTE1
CT45A3	F8	ASTN1
CT45A4	FABP3	ASXL3
CT45A5	FABP4	ATAD2B
CT45A6	FAM105A	ATAD3A
CTAG1B	FAM107A	ATAD3B
CTAG2	FAM124B	ATAD3C
CTCFL	FAM138B	ATF3
CTHRC1	FAM13C	ATF6B
CTNNA2	FAM154B	ATF7IP
CTSL2	FAM162B	ATF7
CTXN2	FAM166B	ATG10
CTXN3	FAM167B	ATG16L1
CXADRP2	FAM170B	ATG16L2
CXCL13	FAM179A	ATG2B
CXCL14	FAM180A	ATG3
CXorf48	FAM180B	ATG4A
CXorf49B	FAM183A	ATG4B
CXorf61	FAM187B	ATG4D
CYP24A1	FAM189A2	ATG5
CYP26A1	FAM23A	ATG7
CYP27C1	FAM46B	ATG9A
CYP2D7P1	FAM47E	ATHL1
CYP2W1	FAM71A	ATIC
CYP4F11	FAM74A1	ATL1
CYP4F2	FAM81B	ATL2
CYP4F3	FAM92B	ATMIN
CYP4F8	FAT4	ATP10D
D4S234E	FBLN5	ATP11B
DAB1	FBP1	ATP11C
DAPL1	FCAR	ATP13A1
DAZ1	FCER1A	ATP13A2
DAZL	FCER1G	ATP13A3
DBF4B	FCGR2A	ATP1A1
DBF4	FCGR3A	ATP1A4
DBX1	FCGR3B	ATP1B2
DBX2	FCN1	ATP1B3
DCAF12L1	FCN3	ATP2A2
DCAF12L2	FCRL6	ATP2B2
DCAF4L2	FFAR2	ATP2B4
DCAF8L2	FFAR3	ATP2C1
DCHS2	FGA	ATP2C2
DCX	FGD2	ATP4B
DDN	FGD5	ATP5A1
DDX11	FGF14	ATP5B
DDX12	FGFR4	ATP5C1
DDX25	FGG	ATP5D
DDX4	FGR	ATP5EP2
DDX53	FHL1	ATP5E
DEC1	FHL5	ATP5G1
DEFA5	FIBIN	ATP5G2
DEFB103B	FIGF	ATP5G3
DEFB126	FILIP1	ATP5H
DEPDC1B	FLI1	ATP5I
DEPDC1	FLJ26850	ATP5J2
DEPDC7	FLJ34503	ATP5J
DGCR5	FLJ37543	ATP5L
DGCR9	FLJ42875	ATP6AP1
DGKB	FLRT3	ATP6V0A1
DHRS13	FLT4	ATP6V0C
DHRS2	FLVCR2	ATP6V0D1
DIO2	FMO2	ATP6V0D2
DIRAS1	FMO5	ATP6V0E1
DIRAS2	FOLR1	ATP6V0E2
DIRC1	FOLR2	ATP6V1B1
DIRC3	FOLR3	ATP6V1B2
DKFZP434L187	FOSB	ATP6V1C1
DKFZp434J0226	FOS	ATP6V1D
DKFZp686A1627	FOXA2	ATP6V1E2
DKK4	FOXF1	ATP6V1G2
DLGAP1	FPR1	ATP8B1
DLGAP3	FPR2	ATP8B2
DLGAP5	FRMD3	ATP8B4
DLK1	FRMPD2L1	ATP8B5P
DLK2	FRMPD2	ATP9B
DLL3	FRY	ATPAF1
DLX1	FSHR	ATPBD4
DLX2	FXYD1	ATPIF1
DLX3	FZD4	ATRIP
DLX4	G6PC2	ATRN
DLX5	GAB3	ATRX
DLX6AS	GADD45B	ATR
DLX6	GADL1	ATXN10
DMBX1	GALNT5	ATXN1L
DMC1	GALNTL2	ATXN1
DMP1	GAPT	ATXN2L
DMRT1	GAS2L2	ATXN3
DMRT2	GATA1	ATXN7L2
DMRT3	GATA2	ATXN7L3B
DMRTA2	GATA6	ATXN7L3
DMRTB1	GBP7	ATXN7
DNA2	GCNT4	AUH
DNAH14	GCOM1	AUP1
DNAH17	GDF10	AURKAIP1
DNAJB3	GDF2	AUTS2
DNAJC22	GGTA1	AVEN
DNAJC5G	GGTLC1	AVIL
DNASE1L2	GGTLC2	AVL9
DNMT3B	GIMAP1	AVPI1
DNMT3L	GIMAP4	AVPR1B
DNTT	GIMAP5	AXIN1
DONSON	GIMAP6	AXL
DPF1	GIMAP7	AZI1
DPPA2	GIMAP8	AZI2
DPY19L2P1	GIPC3	AZIN1
DPYSL4	GJA4	B2M
DPYSL5	GJA5	B3GALNT2
DQX1	GKN2	B3GALT4
DRD2	GLDN	B3GALT6
DRD4	GLIPR2	B3GAT2
DRP2	GLP2R	B3GAT3
DSC1	GMFG	B3GNT1
DSC3	GNA14	B3GNT5
DSCAM	GNG11	B3GNT6
DSCC1	GNGT2	B3GNT8
DSCR10	GP6	B3GNTL1
DSCR4	GP9	B4GALT2
DSCR6	GPA33	B4GALT3
DSCR8	GPBAR1	B4GALT4
DSCR9	GPD1L	B4GALT5
DSG1	GPD1	B4GALT6
DSG2	GPER	B4GALT7
DSG3	GPIHBP1	B9D1
DSG4	GPM6A	B9D2
DSPP	GPR112	BAAT
DSP	GPR116	BACE1
DTL	GPR120	BACE2
DUSP13	GPR123	BACH1
DUSP5P	GPR133	BAG1
DUSP9	GPR146	BAG2
DVWA	GPR17	BAG4
DYNC1I1	GPR182	BAG5
DYSFIP1	GPR20	BAGE2
E2F1	GPR34	BAHD1
E2F2	GPR4	BAIAP2L1
E2F3	GPR65	BAIAP2
E2F7	GPR77	BAIAP3
E2F8	GPRC5A	BAK1
ECE2	GPRIN2	BAMBI
ECEL1	GPRIN3	BANF1
ECT2	GPX3	BANP
EDARADD	GRAMD2	BARD1
EDAR	GRAPL	BASP1
EDN3	GRIA1	BAT1
EEF1A2	GRID1	BAT2L1
EFNA2	GRIN3B	BAT2L2
EFNA3	GRK5	BAT2
EFNA4	GRRP1	BAT3
EGLN3	GSTA3	BAT4
EGOT	GSTM5	BATF2
EIF4EBP1	GUCA2A	BATF3
ELAVL2	GUCY1A2	BATF
ELAVL3	GVIN1	BAZ1B
ELAVL4	GYPB	BAZ2B
ELOVL2	GYPC	BBOX1
ELOVL4	GYPE	BBS12
EME1	HAS1	BBS1
EMID2	HBA1	BBS9
EMILIN3	HBA2	BBX
EMX1	HBB	BCAM
EMX2OS	HBEGF	BCAP29
EMX2	HBG1	BCAP31
EN1	HBG2	BCAS2
EN2	HBM	BCAS3
ENO3	HBZ	BCAS4
ENTHD1	HCST	BCCIP
ENTPD2	HDC	BCDIN3D
ENTPD8	HECW2	BCKDHB
EPHA6	HEG1	BCKDK
EPHA7	HELT	BCL10
EPHA8	HEMGN	BCL11B
EPHB1	HHATL	BCL2A1
EPHB2	HHIP	BCL2L11
EPHB3	HHLA2	BCL2L12
EPN3	HIGD1B	BCL2L13
EPO	HK3	BCL2L14
EPR1	HLA-DMA	BCL2L15
EPS8L3	HLA-DMB	BCL2L1
EPYC	HLA-DOA	BCL2L2
ERC2	HLA-DPA1	BCL2
ERCC6L	HLA-DPB1	BCL3
ESCO2	HLA-DQA2	BCL7A
ESPL1	HLA-DQB1	BCL7B
ESPNP	HLA-DRA	BCL7C
ESPN	HLA-DRB1	BCL9
ESRRB	HLA-DRB5	BCLAF1
ESX1	HLA-DRB6	BCO2
ETNK2	HLA-E	BCORL1
ETV4	HLF	BCR
EVX1	HNF1B	BCS1L
EXO1	HOPX	BDH2
EXOSC5	HPGDS	BDKRB2
EYA2	HPGD	BDNF
EZH2	HPR	BDP1
F12	HP	BEGAIN
F2RL2	HRCT1	BEND3
F2	HSD17B6	BEND4
F7	HSPA12B	BEST1
FABP7	HSPB2	BEST4
FADS6	HSPB6	BET1L
FAM111B	HSPB7	BET1
FAM123A	HSPB8	BEX2
FAM123C	HTR3C	BGLAP
FAM131C	HYAL1	BHLHA15
FAM132A	HYDIN	BHLHB9
FAM133A	ICAM1	BHLHE22
FAM136B	ICAM2	BHLHE40
FAM151A	ICAM4	BHLHE41
FAM155B	IFIT1B	BICC1
FAM162A	IFITM2	BICD1
FAM163A	IFLTD1	BICD2
FAM171A2	IGFALS	BID
FAM171B	IHH	BIN1
FAM178B	IL13	BIN2
FAM181B	IL16	BIN3
FAM184B	IL18RAP	BIRC3
FAM19A3	IL1B	BIRC7
FAM19A4	IL1R1	BLCAP
FAM25A	IL1RL1	BLK
FAM25B	IL2	BLMH
FAM46D	IL33	BLOC1S3
FAM47C	IL3RA	BLVRA
FAM54A	IL5RA	BMF
FAM57B	IL5	BMI1
FAM5B	IL6R	BMP2K
FAM64A	IL6ST	BMP3
FAM69C	IL6	BMP6
FAM71E1	IL7R	BMP8B
FAM71E2	INMT	BMPER
FAM71F1	INSC	BMPR2
FAM72A	IQSEC3	BMS1P4
FAM72B	IQUB	BMS1
FAM72D	IRF8	BMX
FAM75A2	ITGA10	BNIP2
FAM75A3	ITGA8	BNIP3L
FAM75C1	ITGAL	BNIP3
FAM83A	ITGAX	BOC
FAM83B	ITGB1BP3	BOD1L
FAM83C	ITIH2	BOD1
FAM83D	ITIH3	BOK
FAM83F	ITIH5	BOLA1
FAM84A	ITLN1	BOLA2
FAM90A1	ITLN2	BOLA3
FAM90A7	ITM2A	BPHL
FAM9C	JAM2	BPNT1
FANCA	JPH2	BPTF
FANCB	JPH4	BRAF
FANCD2	KAL1	BRAP
FANCG	KANK2	BRCA2
FANCI	KANK3	BRCC3
FANCL	KBTBD10	BRD1
FAT2	KCNA10	BRD3
FBLL1	KCNA3	BRD4
FBL	KCNA4	BRD7
FBN2	KCNA5	BRD8
FBXL21	KCNAB1	BRD9
FBXO27	KCNE1	BREA2
FBXO41	KCNIP1	BRF1
FBXO43	KCNJ5	BRF2
FBXO45	KCNK3	BRI3
FBXO5	KCNQ1	BRMS1L
FBXW12	KCNRG	BRMS1
FEN1	KCNT2	BRP44L
FER1L4	KCTD12	BRP44
FERMT1	KDR	BRWD3
FETUB	KHDRBS2	BSG
FEZF1	KIAA0408	BSN
FEZF2	KIAA0748	BST1
FGF11	KIAA1462	BST2
FGF12	KIAA1486	BTBD10
FGF19	KIAA1683	BTBD12
FGF20	KIAA1751	BTBD19
FGF21	KIF17	BTBD2
FGF3	KIR2DL1	BTBD8
FGF5	KIR2DL3	BTBD9
FGF8	KIR2DS4	BTC
FHOD3	KIR3DL1	BTD
FIGNL1	KLB	BTF3L4
FJX1	KLF17	BTF3
FKBP4	KLF2	BTG2
FLJ12825	KLF6	BTLA
FLJ16779	KLF9	BTN1A1
FLJ22536	KLHL33	BTN2A1
FLJ25363	KLHL4	BTN2A2
FLJ25758	KLRB1	BTN3A1
FLJ30679	KLRF1	BTN3A2
FLJ32063	KL	BTN3A3
FLJ36000	KMO	BUB3
FLJ40504	KNDC1	BUD13
FLJ45983	KRT27	BUD31
FLRT1	LAIR1	BVES
FMO6P	LAMP3	BYSL
FMO9P	LAPTM5	BZW1
FOXB1	LAT2	BZW2
FOXD1	LCN10	C10orf114
FOXD3	LCN6	C10orf118
FOXE1	LDB2	C10orf119
FOXE3	LDB3	C10orf11
FOXG1	LDLRAD1	C10orf12
FOXH1	LDLR	C10orf137
FOXI1	LEFTY2	C10orf140
FOXI3	LEPR	C10orf18
FOXL2	LGALS12	C10orf25
FOXM1	LGI3	C10orf26
FOXN1	LHFPL3	C10orf2
FOXN4	LHFP	C10orf32
FRG2B	LIF	C10orf35
FRG2C	LILRA1	C10orf41
FRG2	LILRA2	C10orf4
FRMD1	LILRA5	C10orf50
FRMD5	LILRA6	C10orf55
FRMD7	LILRB3	C10orf57
FSCN1	LILRB5	C10orf58
FSD1	LIMCH1	C10orf72
FSTL4	LIMS2	C10orf75
FSTL5	LINGO4	C10orf76
FST	LIPH	C10orf88
FTCD	LIPN	C10orf93
FTHL17	LMO3	C11orf10
FUT5	LMO7	C11orf1
FUT9	LMOD1	C11orf24
FZD10	LMOD3	C11orf30
FZD9	LOC100130933	C11orf31
GAB4	LOC100287718	C11orf48
GABRA1	LOC100302650	C11orf51
GABRA2	LOC134466	C11orf52
GABRA3	LOC145820	C11orf54
GABRA5	LOC148145	C11orf57
GABRB1	LOC149620	C11orf63
GABRE	LOC150622	C11orf65
GABRG2	LOC154822	C11orf70
GABRG3	LOC158376	C11orf71
GABRP	LOC285735	C11orf73
GABRQ	LOC285780	C11orf80
GABRR1	LOC388387	C11orf83
GAD1	LOC400804	C11orf84
GAD2	LOC400891	C11orf92
GAGE12D	LOC572558	C12orf10
GAGE12J	LOC644165	C12orf11
GAGE1	LOC653786	C12orf23
GAGE2A	LOC723809	C12orf24
GAGE2B	LOC90586	C12orf26
GAGE2C	LONRF3	C12orf29
GAGE2D	LOXHD1	C12orf32
GAGE4	LPL	C12orf41
GAGE8	LRP2BP	C12orf44
GAL3ST2	LRP2	C12orf45
GAL3ST3	LRRC18	C12orf47
GALNT14	LRRC25	C12orf49
GALNT8	LRRC2	C12orf4
GALR3	LRRC32	C12orf50
GAL	LRRC36	C12orf52
GAP43	LRRC46	C12orf57
GAPDHS	LRRC48	C12orf60
GAPDH	LRRC50	C12orf61
GAST	LRRC52	C12orf65
GATA4	LRRC67	C12orf66
GBP6	LRRIQ1	C12orf72
GBX1	LRRK2	C12orf73
GBX2	LRRN3	C12orf75
GCGR	LRRN4CL	C13orf16
GCLC	LRRN4	C13orf18
GCLM	LST1	C13orf1
GCM2	LTBP4	C13orf23
GCSH	LTC4S	C13orf27
GDAP1L1	LY86	C13orf29
GDA	LYVE1	C13orf31
GDF1	LYZ	C13orf33
GDNF	MAB21L2	C13orf34
GDPD2	MACROD2	C13orf37
GEMIN8P4	MAGI3	C14orf101
2001-01-01	MAK	C14orf104
GFI1B	MALL	C14orf106
GFRA3	MAL	C14orf128
GGH	MAMDC2	C14orf138
GH2	MAP1LC3C	C14orf139
GHRH	MAP3K8	C14orf143
GHSR	MARCH10	C14orf145
GINS1	MARCO	C14orf153
GINS2	MAS1L	C14orf156
GINS4	MATN3	C14orf159
GIP	MBL1P	C14orf166B
GJA3	MEF2C	C14orf166
GJB2	MEFV	C14orf169
GJB3	MEOX2	C14orf176
GJB4	MFAP4	C14orf178
GJB5	MFNG	C14orf181
GJB6	MFSD2A	C14orf184
GJB7	MGC27382	C14orf28
GLDC	MGC42105	C14orf2
GLRA2	MGLL	C14orf33
GLRA3	MGP	C14orf37
GLYATL1	MIA2	C14orf43
GLYATL2	MICALCL	C14orf45
GLYATL3	MITF	C14orf49
GMNN	MLPH	C14orf50
GMPS	MMP19	C14orf64
GNASAS	MMP23A	C14orf80
GNAT1	MMP28	C14orf93
GNG3	MMRN1	C15orf17
GNG4	MMRN2	C15orf27
GNGT1	MNDA	C15orf29
GOLGA6L1	MOGAT1	C15orf34
GOLGA6L6	MORN5	C15orf37
GOLGA7B	MOSC2	C15orf38
GOLGA8C	MPEG1	C15orf40
GOLGA8DP	MRAP	C15orf44
GOLGA8E	MRC1	C15orf48
GOLGA8G	MS4A14	C15orf51
GP2	MS4A15	C15orf52
GPC1	MS4A2	C15orf53
GPC2	MS4A3	C15orf54
GPR115	MS4A4A	C15orf55
GPR128	MS4A6E	C15orf57
GPR142	MS4A7	C15orf5
GPR143	MS4A8B	C15orf61
GPR144	MSLN	C15orf63
GPR149	MSMB	C16orf13
GPR156	MSR1	C16orf45
GPR158	MSRB3	C16orf48
GPR19	MT1A	C16orf52
GPR26	MT1M	C16orf53
GPR37L1	MUC1	C16orf55
GPR37	MUC21	C16orf57
GPR50	MUC5B	C16orf5
GPR61	MUSK	C16orf61
GPR81	MUSTN1	C16orf62
GPR83	MYADM	C16orf63
GPR87	MYBPHL	C16orf68
GPRC6A	MYCT1	C16orf70
GPRIN1	MYH11	C16orf79
GPT2	MYH1	C16orf80
GPT	MYH2	C16orf86
GPX2	MYL3	C16orf87
GPX6	MYL4	C16orf88
GREB1L	MYL9	C16orf91
GREB1	MYO1F	C17orf100
GREM1	MYO1G	C17orf103
GRHL1	MYOCD	C17orf106
GRHL3	MYOC	C17orf108
GRIA2	MYRIP	C17orf37
GRIK2	NAPSA	C17orf42
GRIK3	NAPSB	C17orf44
GRIK5	NCF2	C17orf47
GRIN1	NCKAP1L	C17orf49
GRIN2D	NCKAP5	C17orf50
GRIP1	NCR3	C17orf51
GRK7	NCRNA00032	C17orf56
GRM4	NCRNA00093	C17orf57
GRM5	NCRNA00113	C17orf58
GSC	NECAB1	C17orf59
GSDMC	NEDD9	C17orf60
GSG2	NEGR1	C17orf61
GSTA1	NEK10	C17orf62
GTSE1	NEK5	C17orf63
GTSF1	NEXN	C17orf65
GUCA1A	NFE2	C17orf68
GUCY2E	NFKBIZ	C17orf69
GYG2	NHLRC4	C17orf70
GYLTL1B	NINJ2	C17orf71
H19	NKAPL	C17orf75
H2AFX	NKX2-1	C17orf79
H2AFY2	NLRC4	C17orf80
H2BFM	NLRP12	C17orf81
H2BFWT	NLRP3	C17orf86
HAND2	NME5	C17orf88
HAP1	NMUR1	C17orf89
HAPLN4	NNMT	C17orf90
HAVCR1	NOSTRIN	C17orf95
HBE1	NOTCH4	C17orf97
HBQ1	NOVA2	C18orf10
HCN2	NPC2	C18orf16
HCN3	NPNT	C18orf18
HDGFL1	NPR1	C18orf19
HECW1	NR1H4	C18orf21
HELLS	NR2F1	C18orf22
HEPACAM2	NR3C2	C18orf25
HEPHL1	NR4A1	C18orf45
HERC2P4	NR4A2	C18orf54
HES2	NR4A3	C18orf55
HES6	NR5A2	C19orf12
HES7	NRG3	C19orf21
HESRG	NRGN	C19orf22
HGFAC	NRP1	C19orf23
HHIPL2	NTM	C19orf24
HHLA1	NTN4	C19orf25
HIST1H1B	NTRK3	C19orf26
HIST1H1D	NXF3	C19orf29
HIST1H1E	OCLN	C19orf2
HIST1H2AB	OGN	C19orf33
HIST1H2AD	OIT3	C19orf36
HIST1H2AE	OLAH	C19orf47
HIST1H2AG	OLFML1	C19orf50
HIST1H2AH	OLR1	C19orf51
HIST1H2AJ	OR10V1	C19orf52
HIST1H2AL	OR1L8	C19orf53
HIST1H2AM	OR2B11	C19orf54
HIST1H2BB	OR52K2	C19orf55
HIST1H2BF	OR52N4	C19orf60
HIST1H2BG	OR5K2	C19orf61
HIST1H2BH	OR6K3	C19orf62
HIST1H2BI	OR7E37P	C19orf63
HIST1H2BJ	ORM1	C19orf66
HIST1H2BL	ORM2	C19orf6
HIST1H2BM	OSCAR	C19orf73
HIST1H2BO	OSTBETA	C1QBP
HIST1H3A	OTC	C1QC
HIST1H3B	OVCH1	C1QL2
HIST1H3C	OVCH2	C1QL3
HIST1H3D	P2RX1	C1QTNF9
HIST1H3F	P2RX7	C1RL
HIST1H3G	P2RY13	C1R
HIST1H3H	P2RY14	C1S
HIST1H3I	PADI4	C1orf103
HIST1H3J	PAG1	C1orf104
HIST1H4B	PALM2-AKAP2	C1orf106
HIST1H4C	PALMD	C1orf107
HIST1H4D	PAPSS2	C1orf109
HIST1H4E	PBOV1	C1orf113
HIST1H4J	PCDH12	C1orf114
HIST2H2AA3	PCDH15	C1orf115
HIST2H2AB	PCDH17	C1orf122
HIST2H2AC	PCDH20	C1orf123
HIST2H3C	PCDH9	C1orf124
HIST2H3D	PCDHA12	C1orf125
HIST2H4A	PCDHAC2	C1orf126
HIST3H2A	PCDHGA12	C1orf128
HJURP	PCDHGA2	C1orf131
HMGA1	PCDHGA3	C1orf144
HMGA2	PCDHGB6	C1orf151
HMGB3	PCDHGB7	C1orf156
HMMR	PCDP1	C1orf159
HMP19	PDE1B	C1orf163
HMX1	PDE1C	C1orf170
HMX2	PDE2A	C1orf172
HMX3	PDE4C	C1orf174
HNF4G	PDGFB	C1orf180
HORMAD1	PDK4	C1orf183
HOTAIR	PDLIM2	C1orf198
HOXA10	PDZK1IP1	C1orf204
HOXA11AS	PDZRN4	C1orf21
HOXA11	PEAR1	C1orf223
HOXA13	PEBP4	C1orf228
HOXA1	PECAM1	C1orf26
HOXA9	PER1	C1orf27
HOXB13	PF4	C1orf31
HOXB7	PGA3	C1orf35
HOXB8	PGC	C1orf43
HOXB9	PGLYRP1	C1orf50
HOXC10	PGM5	C1orf51
HOXC11	PGR	C1orf52
HOXC12	PHACTR1	C1orf53
HOXC13	PHACTR2	C1orf54
HOXC4	PI16	C1orf56
HOXC5	PID1	C1orf57
HOXC6	PIGR	C1orf58
HOXC8	PIK3R5	C1orf59
HOXC9	PILRA	C1orf63
HOXD10	PIP5K1B	C1orf66
HOXD11	PIP	C1orf77
HOXD12	PKHD1L1	C1orf83
HOXD13	PKNOX2	C1orf85
HOXD3	PLA1A	C1orf86
HOXD4	PLA2G10	C1orf91
HOXD8	PLA2G12B	C1orf93
HOXD9	PLA2G16	C1orf95
HPCA	PLA2G1B	C1orf96
HPDL	PLA2G2A	C1orf97
HRASLS	PLA2G4E	C1orf9
HRG	PLA2G4F	C20orf103
HRH3	PLA2G5	C20orf108
HRK	PLAC9	C20orf111
HRNBP3	PLCXD3	C20orf117
HR	PLD4	C20orf11
HS3ST4	PLEKHH2	C20orf132
HS6ST2	PLIN5	C20orf134
HS6ST3	PLLP	C20orf152
HSD17B1	PLN	C20orf165
HSD17B3	PMP22	C20orf177
HSF2BP	PNMA2	C20orf194
HSPA4L	PODN	C20orf196
HSPC072	PPARG	C20orf199
HTR1D	PPBP	C20orf200
HTR1E	PPIL6	C20orf203
HTR2C	PPP1R14A	C20orf20
HTR3A	PPP1R15A	C20orf24
HTR3E	PPP1R16B	C20orf27
HTR6	PPYR1	C20orf29
IAPP	PRAM1	C20orf30
IBSP	PRDM16	C20orf3
IFNB1	PRELP	C20orf43
IFNE	PREX2	C20orf46
IGDCC3	PRF1	C20orf54
IGF2AS	PRG4	C20orf72
IGF2BP1	PRKCE	C20orf7
IGF2BP2	PRKG1	C20orf94
IGF2BP3	PROK2	C21orf119
IGFBP2	PROS1	C21orf129
IGFBP3	PRSS35	C21orf2
IGFBPL1	PRSSL1	C21orf34
IGFL1	PRX	C21orf49
IGFL2	PTAFR	C21orf56
IGFL3	PTCRA	C21orf58
IGFL4	PTGDS	C21orf63
IGLON5	PTGFR	C21orf67
IGSF11	PTGIR	C21orf70
IGSF1	PTGIS	C21orf71
IGSF5	PTH1R	C21orf7
IGSF9	PTPN21	C21orf81
IL11	PTPN5	C21orf82
IL12RB2	PTPRB	C21orf90
IL17C	PTPRC	C21orf91
IL17RD	PTPRM	C22orf13
IL17REL	PTRF	C22orf25
IL19	PYGM	C22orf26
IL1F5	PZP	C22orf27
IL1F9	RAB27A	C22orf28
IL1RAPL2	RAB37	C22orf29
IL20RB	RAI2	C22orf30
IL22RA2	RAMP2	C22orf31
IL23A	RAMP3	C22orf40
IL28A	RANBP3L	C22orf9
IL29	RAPGEF3	C2CD2L
IL31RA	RASGRF1	C2CD3
INA	RASGRP2	C2CD4B
INCENP	RASGRP4	C2orf15
INHA	RASIP1	C2orf16
INHBC	RASL12	C2orf24
INHBE	RBMS2	C2orf27A
INSM1	RBMS3	C2orf28
INSRR	RBP2	C2orf29
IQGAP3	RBP4	C2orf34
IRF6	RBPMS	C2orf3
IRS4	RCAN1	C2orf42
IRX4	RCSD1	C2orf43
ISL1	RECK	C2orf44
ISL2	REM1	C2orf47
ISM2	REN	C2orf49
ISX	RETN	C2orf50
ITGB4	RFTN1	C2orf52
ITIH5L	RFX2	C2orf54
ITPKA	RGN	C2orf55
IVL	RGS13	C2orf56
JAKMIP3	RGS18	C2orf60
JPH3	RGS22	C2orf64
KC6	RGS5	C2orf66
KCNA1	RGS7BP	C2orf67
KCNA6	RHOBTB2	C2orf68
KCNA7	RHOJ	C2orf69
KCNB2	RICH2	C2orf70
KCNC1	RILP	C2orf72
KCND2	RNASE13	C2orf74
KCNG1	RNASE1	C2orf76
KCNH2	RNASE3	C2orf77
KCNH5	RNASE4	C2orf79
KCNH8	RND1	C2orf84
KCNJ10	ROBO4	C2orf85
KCNJ4	ROPN1L	C2orf86
KCNJ6	ROR1	C3orf10
KCNJ9	RORC	C3orf14
KCNK10	ROS1	C3orf15
KCNK12	RP1	C3orf17
KCNK2	RPL13AP17	C3orf18
KCNK9	RPL23AP32	C3orf19
KCNN1	RPS6KA2	C3orf1
KCNQ2	RRAD	C3orf23
KCNQ5	RRAS	C3orf31
KCNT1	RS1	C3orf33
KCNU1	RSPH10B2	C3orf34
KCNV1	RSPH1	C3orf37
KCP	RSPH4A	C3orf42
KCTD1	RSPH9	C3orf45
KEL	RSPO1	C3orf47
KHDC1L	RSPO2	C3orf49
KIAA0101	RTKN2	C3orf58
KIAA0114	RXFP1	C3orf62
KIAA0802	RXFP2	C3orf63
KIAA1024	RXRG	C3orf64
KIAA1045	S100A12	C4BPB
KIAA1239	S100A3	C4orf12
KIAA1524	S100A4	C4orf14
KIAA1875	S1PR1	C4orf21
KIF11	S1PR4	C4orf27
KIF14	SAMD4A	C4orf32
KIF15	SAMHD1	C4orf33
KIF18A	SASH1	C4orf34
KIF18B	SASH3	C4orf38
KIF1A	SCARA5	C4orf39
KIF20A	SCARF1	C4orf3
KIF23	SCEL	C4orf43
KIF2C	SCGB1A1	C4orf46
KIF3C	SCGB3A1	C4orf47
KIF4A	SCGB3A2	C4orf48
KIF4B	SCN1A	C4orf49
KIF5A	SCN2B	C4orf50
KIF5C	SCN4B	C5orf22
KIF7	SCN7A	C5orf23
KIFC1	SCNN1B	C5orf24
KIRREL2	SCTR	C5orf25
KIRREL3	SCUBE1	C5orf28
KISS1R	SDPR	C5orf30
KLC3	SDR16C5	C5orf32
KLHDC7B	SEC14L3	C5orf33
KLHDC8A	SECISBP2L	C5orf36
KLHL13	SEL1L2	C5orf41
KLHL34	SELENBP1	C5orf42
KLK12	SELE	C5orf43
KLK14	SELL	C5orf45
KLK15	SELPLG	C5orf51
KLK2	SELP	C5orf53
KLK4	SEMA3B	C5orf54
KLK6	SEMA3G	C5orf55
KLK8	SEPP1	C5orf56
KLK9	SERPINA1	C5orf58
KNTC1	SERPINA9	C5orf60
KPNA2	SERPIND1	C5orf62
KPRP	SERPING1	C5
KREMEN2	SFTA1P	C6orf105
KRT12	SFTA2	C6orf108
KRT13	SFTA3	C6orf115
KRT14	SFTPA1	C6orf120
KRT15	SFTPA2	C6orf122
KRT16	SFTPB	C6orf125
KRT17	SFTPC	C6orf129
KRT20	SFTPD	C6orf130
KRT23	SGCA	C6orf134
KRT2	SGMS2	C6orf136
KRT31	SH2D1B	C6orf138
KRT32	SH2D3C	C6orf145
KRT33A	SH2D4B	C6orf150
KRT33B	SHC3	C6orf153
KRT34	SHE	C6orf162
KRT36	SHROOM4	C6orf163
KRT37	SIGLEC11	C6orf167
KRT38	SIGLEC14	C6orf170
KRT3	SIGLEC16	C6orf182
KRT40	SIGLEC1	C6orf192
KRT5	SIGLEC5	C6orf201
KRT6A	SIGLEC6	C6orf203
KRT6B	SIGLEC7	C6orf204
KRT6C	SIGLEC9	C6orf208
KRT74	SIGLECP3	C6orf211
KRT75	SIRPB1	C6orf217
KRT77	SIRPB2	C6orf25
KRT78	SIRPD	C6orf26
KRT81	SLA	C6orf27
KRT82	SLC10A2	C6orf41
KRT83	SLC11A1	C6orf48
KRT84	SLC13A2	C6orf52
KRT85	SLC15A3	C6orf57
KRT9	SLC16A4	C6orf59
KRTAP1-1	SLC16A6	C6orf62
KRTAP1-5	SLC17A3	C6orf64
KRTAP10-2	SLC18A2	C6orf70
KRTAP17-1	SLC19A3	C6orf72
KRTAP19-1	SLC1A1	C6orf81
KRTAP3-1	SLC22A10	C6orf89
KRTAP3-2	SLC22A3	C7orf11
KRTAP3-3	SLC22A4	C7orf13
KRTAP4-1	SLC23A1	C7orf23
KRTAP5-3	SLC24A4	C7orf25
KRTAP5-5	SLC26A9	C7orf26
KRTAP5-6	SLC34A2	C7orf27
KRTAP5-9	SLC39A8	C7orf28A
KRTDAP	SLC44A4	C7orf28B
L1CAM	SLC46A2	C7orf29
LAMA1	SLC4A1	C7orf30
LASS1	SLC4A4	C7orf36
LASS3	SLC5A2	C7orf40
LBX2	SLC5A4	C7orf41
LCE1B	SLC5A8	C7orf43
LCE1C	SLC5A9	C7orf44
LCE1E	SLC6A14	C7orf47
LCE3D	SLC6A20	C7orf49
LCE3E	SLC6A4	C7orf4
LCN15	SLC7A7	C7orf59
LCTL	SLC9A3R2	C7orf60
LCT	SLCO2A1	C7orf61
LDHC	SLCO2B1	C7orf63
LECT1	SLFNL1	C7orf64
LEMD1	SLIT2	C7orf68
LENEP	SLIT3	C7orf70
LGALS7B	SLPI	C8orf30A
LGALS7	SMAD6	C8orf33
LGR4	SNTN	C8orf37
LGR5	SNX25	C8orf38
LGSN	SNX30	C8orf39
LHFPL1	SOCS3	C8orf40
LHFPL4	SOD3	C8orf41
LHFPL5	SORBS1	C8orf44
LHX1	SORBS2	C8orf45
LHX2	SOX17	C8orf46
LHX3	SOX7	C8orf47
LHX5	SPAG6	C8orf4
LHX8	SPARCL1	C8orf51
LIN28B	SPATA18	C8orf55
LINGO1	SPATA4	C8orf58
LINGO2	SPATS1	C8orf59
LIPI	SPEF1	C8orf73
LIPK	SPI1	C8orf76
LIX1	SPINLW1	C8orf79
LMNB1	SPNS2	C8orf80
LMNB2	SPN	C8orf83
LMO1	SPOCK2	C8orf85
LMX1A	SPRY4	C9orf103
LMX1B	SPTBN1	C9orf114
LOC100101938	SRD5A2	C9orf116
LOC100124692	SRGN	C9orf119
LOC100125556	SSTR1	C9orf122
LOC100128076	ST3GAL5	C9orf125
LOC100128191	ST6GALNAC5	C9orf128
LOC100130148	ST8SIA6	C9orf130
LOC100130238	STAB2	C9orf139
LOC100130386	STAC	C9orf142
LOC100131551	STARD13	C9orf150
LOC100131726	STARD8	C9orf152
LOC100132215	STEAP4	C9orf153
LOC100132354	STOML3	C9orf156
LOC100133308	STOM	C9orf163
LOC100133469	STX11	C9orf167
LOC100133893	SULT1A1	C9orf169
LOC100133985	SULT1A2	C9orf16
LOC100190940	SUSD2	C9orf170
LOC100192378	SVEP1	C9orf172
LOC100216001	SYNC	C9orf173
LOC100240734	SYNE1	C9orf21
LOC100271832	SYNPO2L	C9orf23
LOC116437	SYNPO	C9orf30
LOC126536	SYT15	C9orf37
LOC127841	TAGAP	C9orf3
LOC144486	TAL1	C9orf40
LOC146336	TARP	C9orf41
LOC148709	TBX21	C9orf43
LOC149134	TBX2	C9orf50
LOC150197	TBX4	C9orf5
LOC152024	TBXAS1	C9orf66
LOC153328	TCF21	C9orf68
LOC153910	TCTE1	C9orf69
LOC200726	TCTEX1D1	C9orf6
LOC254559	TCTEX1D4	C9orf70
LOC255167	TDRD10	C9orf78
LOC256880	TDRD9	C9orf7
LOC283404	TEKT1	C9orf86
LOC283761	TEKT2	C9orf93
LOC283999	TEKT3	C9orf95
LOC284379	TEKT4	C9orf98
LOC284798	TEK	C9orf9
LOC285401	TENC1	C9
LOC285548	TFPI	CA12
LOC285629	TGFBR2	CA13
LOC286467	TGM2	CA14
LOC339535	THBD	CA5BP
LOC339674	THBS1	CA5B
LOC340074	THSD1	CA8
LOC348840	TIE1	CAB39L
LOC389332	TIMD4	CAB39
LOC389458	TIMP3	CABLES1
LOC389493	TLL1	CABLES2
LOC399815	TLR2	CABP4
LOC401387	TLR3	CACNA1C
LOC440040	TLR4	CACNA2D1
LOC440173	TLR7	CACNA2D3
LOC440356	TLR8	CACNA2D4
LOC440905	TM4SF18	CACNB3
LOC442308	TM7SF4	CACNB4
LOC554202	TMC5	CACNG1
LOC642587	TMCO2	CACNG4
LOC642846	TMEM100	CACYBP
LOC643763	TMEM125	CADM1
LOC645323	TMEM139	CADM3
LOC646627	TMEM146	CADPS2
LOC647946	TMEM150B	CADPS
LOC648691	TMEM163	CAD
LOC727677	TMEM190	CALCOCO1
LOC728554	TMEM204	CALCOCO2
LOC728606	TMEM212	CALD1
LOC728819	TMEM232	CALHM2
LOC729668	TMEM88	CALM1
LOC730101	TMEM90A	CALR
LOC731789	TMPRSS2	CALU
LOC81691	TNFAIP8L2	CAMK1D
LOC84740	TNFRSF10C	CAMK1
LOC84931	TNFSF12-TNFSF13	CAMK2D
LOC91149	TNFSF12	CAMK2N1
LOC92659	TNFSF13	CAMSAP1
LOC93432	TNFSF14	CAMTA2
LOR	TNIP3	CAND1
LPO	TNNC1	CANT1
LRAT	TNNT2	CAP1
LRFN1	TNR	CAPG
LRFN2	TNS1	CAPN11
LRIT2	TNXB	CAPN12
LRP1B	TPK1	CAPN1
LRP8	TPPP3	CAPN2
LRRC14B	TPSAB1	CAPNS1
LRRC15	TPSB2	CAPRIN1
LRRC16B	TPSD1	CAPRIN2
LRRC69	TREM1	CAPS2
LRRC7	TREM2	CAPZA1
LRRIQ4	TREML1	CAPZA2
LRTM1	TRHDE	CARD17
LRTM2	TRIM61	CARD6
LST-3TM12	TRIM63	CARD8
LY6D	TRIM71	CARD9
LY6G6C	TRPC2	CARM1
LY6G6D	TRPC6	CARNS1
LY6K	TRPV2	CARS
LYG1	TSC22D3	CASC2
LYG2	TSPAN12	CASC3
LYPD1	TSPAN19	CASC4
LYPD3	TSPAN32	CASD1
LYPD6B	TSPAN4	CASKIN2
LYPD6	TTC16	CASK
MAD2L1	TTC25	CASP10
MAEL	TTC29	CASP1
MAFA	TTLL10	CASP2
MAGEA10	TTLL6	CASP3
MAGEA11	TTLL9	CASP4
MAGEA12	TUBA4B	CASP6
MAGEA1	TUBB1	CASP7
MAGEA2	TXNDC6	CASP8AP2
MAGEA3	TXNIP	CASR
MAGEA4	TYROBP	CAST
MAGEA5	UBXN10	CATSPER2P1
MAGEA6	UGT2B4	CATSPER2
MAGEA8	UNC13D	CATSPERB
MAGEA9B	UNC45B	CBARA1
MAGEB1	UPK3B	CBFA2T2
MAGEB2	USHBP1	CBFA2T3
MAGEB6	USP44	CBFB
MAGEC1	VEPH1	CBLB
MAGEC2	VGLL3	CBLL1
MAGEC3	VIPR1	CBR1
MAGED4B	VMO1	CBR3
MAGED4	VNN2	CBR4
MAP6D1	VNN3	CBS
MAP7D2	VSIG2	CBWD1
MAPK8IP2	VSIG4	CBWD2
MARCH11	VSTM1	CBWD3
MARCKSL1	VTN	CBWD6
MARK1	VWA3A	CBX1
MAST1	VWA3B	CBX3
MAT1A	VWF	CBX4
MB	WDFY4	CBX5
MC4R	WDR16	CBX7
MC5R	WDR38	CBX8
MCF2L2	WDR63	CC2D1A
MCF2	WDR65	CC2D1B
MCHR2	WDR69	CC2D2A
MCM10	WDR78	CC2D2B
MCM2	WFDC12	CCAR1
MCM4	WFDC1	CCBL1
MCM6	WFDC6	CCBP2
MCM7	WFS1	CCDC102B
MCM8	WISP2	CCDC103
MDFI	WNT7A	CCDC107
MDGA2	WWC2	CCDC109A
MDK	XAGE2	CCDC110
MED12L	XIRP2	CCDC113
MEG3	YSK4	CCDC114
MEGF10	ZBBX	CCDC116
MELK	ZBED2	CCDC117
MESP1	ZBTB16	CCDC120
MESP2	ZCCHC5	CCDC123
MEST	ZEB1	CCDC124
METTL11B	ZEB2	CCDC125
MEX3A	ZFP36	CCDC127
MEX3B	ZMYND10	CCDC12
MFAP2	ZMYND15	CCDC130
MFI2	ZNF366	CCDC134
MFSD2B	ZNF385B	CCDC136
MGC14436	ZNF474	CCDC137
MGC2889		CCDC142
MGC4473		CCDC146
MGC45800		CCDC149
MGC72080		CCDC14
MGC87042		CCDC151
MIA		CCDC152
MIF		CCDC153
MIMT1		CCDC159
MIOX		CCDC15
MIXL1		CCDC163P
MKI67		CCDC18
MKRN3		CCDC21
MLF1IP		CCDC23
MLLT11		CCDC24
MLNR		CCDC27
MMD2		CCDC28A
MMP10		CCDC30
MMP11		CCDC36
MMP12		CCDC40
MMP13		CCDC41
MMP1		CCDC43
MMP20		CCDC45
MMP27		CCDC46
MMP3		CCDC51
MND1		CCDC52
MNX1		CCDC54
MOGAT2		CCDC56
MORC1		CCDC57
MOV10L1		CCDC59
MPP2		CCDC64
MPP4		CCDC67
MPP6		CCDC71
MPPED1		CCDC76
MPPED2		CCDC77
MRAP2		CCDC7
MRGPRX3		CCDC80
MSGN1		CCDC82
MSI1		CCDC86
MSI2		CCDC87
MSL3L2		CCDC88A
MSX2		CCDC88B
MT1H		CCDC89
MT3		CCDC8
MTBP		CCDC90A
MTHFD2		CCDC90B
MTL5		CCDC91
MTNR1A		CCDC92
MUC20		CCDC96
MUC2		CCDC97
MUCL1		CCDC99
MYADML2		CCHCR1
MYBL2		CCIN
MYBPC1		CCL13
MYBPC2		CCL22
MYB		CCL28
MYCL1		CCL3
MYCNOS		CCL4L2
MYCN		CCL4
MYEOV		CCL5
MYF6		CCL7
MYH16		CCNB1IP1
MYH6		CCNB3
MYH7		CCNC
MYL7		CCND3
MYO18B		CCNDBP1
MYO3A		CCNG1
MYO3B		CCNH
MYOD1		CCNI
MYT1		CCNJL
NAT8L		CCNJ
NBLA00301		CCNK
NBPF4		CCNL2
NBPF6		CCNO
NCAM1		CCNT1
NCAN		CCNT2
NCAPD2		CCNYL1
NCAPG2		CCPG1
NCAPG		CCR4
NCAPH		CCR5
NCCRP1		CCR6
NCRNA00052		CCR7
NCRNA00164		CCR9
NCRNA00173		CCS
NCRNA00176		CCT2
NCRNA00230B		CCT3
NDC80		CCT4
NDP		CCT5
NDST4		CCT6A
NDUFA4L2		CCT6P1
NEB		CCT7
NECAB2		CCT8
NEFH		CD109
NEFL		CD14
NEFM		CD151
NEIL3		CD160
NEK2		CD164L2
NELL1		CD180
NETO1		CD1B
NEURL		CD1D
NEUROD1		CD200R1
NEUROD2		CD209
NEUROG1		CD226
NEUROG2		CD247
NEUROG3		CD248
NFKBIL2		CD24
NGB		CD274
NGEF		CD276
NGFR		CD28
NHS		CD2BP2
NIPAL4		CD2
NKAIN1		CD300A
NKAIN2		CD320
NKAIN4		CD38
NKPD1		CD3D
NKX1-2		CD3EAP
NKX2-2		CD3E
NKX2-3		CD3G
NKX2-4		CD44
NKX2-5		CD46
NKX3-2		CD47
NKX6-1		CD48
NKX6-3		CD58
NLGN1		CD59
NLRP10		CD5
NLRP11		CD63
NLRP4		CD6
NLRP5		CD79B
NLRP7		CD7
NME1		CD80
NMNAT3		CD81
NMU		CD82
NOBOX		CD84
NOL4		CD86
NOS2		CD8A
NOX5		CD8B
NOXO1		CD96
NPBWR1		CD99L2
NPB		CD9
NPFFR2		CDADC1
NPHS1		CDAN1
NPM3		CDC123
NPPB		CDC14A
NPPC		CDC20B
NPSR1		CDC23
NPTX2		CDC25B
NPW		CDC27
NPY		CDC34
NQO1		CDC37L1
NR0B1		CDC40
NR1I2		CDC42BPA
NR2E1		CDC42BPB
NR5A1		CDC42EP1
NRCAM		CDC42EP2
NRIP3		CDC42EP3
NRK		CDC42SE1
NRSN1		CDC42SE2
NRTN		CDC42
NRXN1		CDC5L
NRXN2		CDC73
NTN3		CDCA7L
NTRK2		CDCP1
NTSR1		CDH11
NTSR2		CDH13
NTS		CDH19
NUDT10		CDH1
NUDT11		CDH26
NUDT1		CDH6
NUF2		CDIPT
NUP155		CDK10
NUSAP1		CDK12
NXF2		CDK13
NXF4		CDK16
NXF5		CDK17
NXPH1		CDK19
NXPH2		CDK2AP1
NXPH4		CDK2
OBP2B		CDK3
OCA2		CDK4
ODZ2		CDK5RAP1
ODZ4		CDK5RAP2
OGDHL		CDK5RAP3
OIP5		CDK5
OLFM3		CDK6
OLFM4		CDK7
OLIG2		CDK8
OLIG3		CDKL5
ONECUT1		CDKN1A
ONECUT2		CDKN2AIPNL
OPRD1		CDKN2BAS
OPRK1		CDKN2B
OR10H5		CDKN2C
OR11H4		CDKN2D
OR13A1		CDRT15P
OR1F1		CDRT1
OR1J1		CDS1
OR1J4		CDYL
OR1Q1		CEACAM1
OR2B6		CEACAM22P
OR2H2		CEBPB
OR4N4		CEBPD
OR51B2		CEBPG
OR51B4		CEBPZ
OR51B5		CECR1
OR51E1		CECR4
OR51E2		CECR5
OR52L1		CECR6
OR56A3		CELF1
OR56A5		CELF4
OR56B4		CENPBD1
OR5M11		CENPB
OR6C2		CENPJ
OR6C70		CENPN
OR7A5		CENPP
OR7C1		CENPQ
OR7E5P		CENPT
OR7E91P		CENPV
OR9A4		CEP120
ORC1L		CEP135
ORC6L		CEP152
OSTalpha		CEP164
OTOP1		CEP192
OTOP2		CEP250
OTOP3		CEP290
OTOS		CEP350
OTP		CEP57
OTX1		CEP63
OTX2		CEP70
OVOL1		CEP76
OXGR1		CEP78
PABPC1L2A		CEP97
PABPC1L2B		CEPT1
PABPC1L		CERCAM
PACSIN1		CERKL
PADI1		CERK
PADI3		CES2
PAEP		CFB
PAFAH1B3		CFH
PAGE1		CFL1
PAGE2B		CFL2
PAGE2		CFLAR
PAGE4		CFLP1
PAH		CGGBP1
PAICS		CGN
PAK7		CGRRF1
PANX2		CHAC1
PANX3		CHAC2
PAPL		CHAD
PAQR6		CHCHD10
PAQR9		CHCHD1
PART1		CHCHD2
PASD1		CHCHD3
PATE2		CHCHD6
PAX1		CHCHD8
PAX2		CHD1L
PAX3		CHD1
PAX6		CHD2
PAX7		CHD4
PAX9		CHD5
PBK		CHD6
PCDH19		CHD7
PCDH8		CHD9
PCDHA1		CHERP
PCK1		CHIC1
PCNA		CHID1
PCP4		CHIT1
PCSK1N		CHKB-CPT1B
PCSK1		CHML
PDCL2		CHMP1A
PDC		CHMP2B
PDE11A		CHMP4B
PDIA2		CHMP4C
PDK1		CHMP7
PDX1		CHN1
PERP		CHORDC1
PEX5L		CHPF2
PFN2		CHPF
PGK2		CHPT1
PGLYRP3		CHP
PGLYRP4		CHRAC1
PHF21B		CHRD
PHGDH		CHRFAM7A
PHOX2A		CHRM3
PHOX2B		CHRNA10
PHYHIPL		CHRNA1
PI3		CHRNA3
PIF1		CHRNA4
PIK3C2G		CHRNA7
PIPOX		CHRNB1
PIRT		CHST10
PITX1		CHST14
PITX2		CHST2
PIWIL1		CHST3
PIWIL2		CHST8
PIWIL3		CHURC1
PKHD1		CIAO1
PKIB		CIAPIN1
PKLR		CIC
PKMYT1		CIITA
PKP1		CILP
PKP2		CIR1
PLA2G2F		CIRBP
PLA2G4D		CIRH1A
PLAC1		CISD1
PLCH2		CISD2
PLCZ1		CITED4
PLEK2		CIT
PLEKHG4B		CKAP4
PLEKHG4		CKAP5
PLEKHG6		CKMT2
PLEKHN1		CLASP1
PLK1		CLASP2
PLK4		CLCF1
PLK5P		CLCN1
PLOD2		CLCN4
PLSCR2		CLCN6
PLXNB3		CLCNKA
PMAIP1		CLC
PNCK		CLDN11
PNLDC1		CLDN12
PNMA3		CLDN14
PNPLA5		CLDN20
POC1A		CLDN23
PODXL2		CLDN3
POF1B		CLDN9
POLE2		CLDND1
POLQ		CLDND2
POLR2H		CLEC12B
POM121L2		CLEC16A
POMC		CLEC18A
POPDC3		CLEC1A
POTEG		CLEC2D
POTEH		CLEC4A
POU2F3		CLEC4C
POU3F1		CLEC4F
POU3F2		CLEC4GP1
POU3F3		CLEC5A
POU3F4		CLEC7A
POU4F1		CLECL1
POU4F2		CLIC2
POU6F2		CLIC4
PPAP2C		CLIP1
PPAPDC1A		CLIP3
PPAT		CLIP4
PPEF1		CLK1
PPFIA4		CLK2P
PPP1R14B		CLK2
PPP1R14D		CLK4
PPP1R1A		CLN3
PPP1R3G		CLN5
PPP2R2C		CLN6
PPY2		CLN8
PRAC		CLNS1A
PRAME		CLP1
PRAP1		CLPB
PRB2		CLPP
PRB3		CLPTM1L
PRC1		CLPX
PRDM12		CLRN1OS
PRDM13		CLSTN1
PRDM9		CLSTN3
PRG1		CLTA
PRKAG3		CLTB
PRKCG		CLTCL1
PRLHR		CLTC
PRLR		CLU
PROC		CLVS1
PROKR1		CMAS
PROKR2		CMBL
PROM2		CMKLR1
PROX1		CMPK1
PROZ		CMPK2
PRR11		CMTM1
PRR19		CMTM3
PRR7		CMTM5
PRRX2		CMTM6
PRSS1		CMTM7
PRSS3		CMTM8
PRSS50		CN5H6.4
PRY2		CNBP
PSAT1		CNDP2
PSD2		CNIH3
PSG1		CNIH
PSG3		CNKSR1
PSG4		CNKSR2
PSG5		CNN3
PSG6		CNOT1
PSG9		CNOT2
PSIMCT-1		CNOT3
PSMC3IP		CNOT6L
PSORS1C2		CNOT7
PSPH		CNOT8
PSRC1		CNO
PTCHD2		CNPY2
PTF1A		CNPY3
PTGES		CNPY4
PTH2R		CNP
PTHLH		CNR1
PTPRH		CNR2
PTPRN		CNRIP1
PTPRVP		CNTFR
PTPRZ1		CNTN1
PTTG1		CNTN4
PTTG3P		CNTN5
PVRL1		CNTROB
PVRL4		COASY
PVT1		COBLL1
PYCR1		COBRA1
PYDC1		COG2
PYY2		COG4
QRFPR		COG5
RAB26		COG7
RAB3B		COIL
RAB6B		COL14A1
RAC3		COL16A1
RACGAP1P		COL1A1
RACGAP1		COL1A2
RAD51AP1		COL23A1
RAD51AP2		COL24A1
RAD51		COL25A1
RAD54B		COL27A1
RAD54L		COL28A1
RAET1K		COL3A1
RAET1L		COL4A1
RALYL		COL4A2
RAPGEFL1		COL4A3BP
RASAL1		COL4A5
RASGEF1C		COL5A1
RASL10B		COL5A2
RASL11B		COL6A4P2
RASSF6		COL8A1
RAX		COLEC10
RBM46		COLEC11
RBP1		COMMD2
RBP3		COMMD3
RBPJL		COMMD4
RCC1		COMMD5
RCC2		COMMD7
RCCD1		COMTD1
RCOR2		COMT
RDH16		COPA
RDM1		COPB1
RECQL4		COPB2
REEP2		COPE
REG1A		COPG2
RETNLB		COPG
RET		COPS2
RFC4		COPS3
RFC5		COPS5
RFPL1		COPS6
RFPL3S		COPS7A
RFPL3		COPS7B
RGMA		COPS8
RGS17		COPZ1
RGS20		COQ10A
RGSL1		COQ10B
RHBDL1		COQ3
RHBDL2		COQ5
RHBDL3		COQ9
RHBG		CORIN
RHCE		CORO1A
RHCG		CORO1B
RHOV		CORO1C
RHO		CORO2A
RIMBP2		CORO6
RIMS2		CORO7
RIPPLY2		CORT
RLBP1		COTL1
RNASE10		COX10
RNASE7		COX11
RNASEH2A		COX17
RND2		COX19
RNF165		COX4NB
RNF183		COX5A
RNF186		COX5B
RNF222		COX6A1
RNFT2		COX6A2
ROPN1		COX6B1
RPL10L		COX6C
RPL36A		COX7A2L
RPL39L		COX7A2
RPL3L		COX7B
RPP40		COX8A
RPRM		CPA5
RPS2P32		CPEB2
RPSAP52		CPEB3
RPTN		CPEB4
RRM2		CPE
RSPH6A		CPN2
RTBDN		CPNE1
RTL1		CPNE2
RTP1		CPNE8
[truncated: 7,855 more rows]

## Sheet: Classical
UP	DOWN	NS
A2BP1	A2M	A2LD1
A2ML1	AATK	A4GALT
AAA1	ABCA3	AAAS
AADACL2	ABCA6	AACS
ABCA12	ABCA8	AAGAB
ABCA13	ABCA9	AAK1
ABCA17P	ABCB1	AAMP
ABCA4	ABCC12	AARS2
ABCB6	ABCC13	AARSD1
ABCC11	ABCC6P1	AARS
ABCC1	ABCC6P2	AASDHPPT
ABCC2	ABCC6	AASDH
ABCC5	ABCC9	AATF
ABCG8	ABI3BP	ABAT
ABHD1	ABLIM3	ABCA10
ACCN2	ACAA2	ABCA11P
ACCN5	ACACB	ABCA5
ACER1	ACADL	ABCA7
ACRV1	ACE	ABCB10
ACTL6A	ACMSD	ABCB9
ACTL8	ACOX2	ABCC10
ACVR1C	ACOXL	ABCC3
ADAM11	ACP5	ABCC4
ADAM12	ACSBG1	ABCD2
ADAM23	ACSL5	ABCD3
ADAM32	ACSM1	ABCD4
ADAMDEC1	ACSM2A	ABCE1
ADAMTS20	ACSM2B	ABCF1
ADA	ACSM3	ABCF2
ADCY10	ACSM5	ABCF3
ADCY8	ACSS3	ABCG1
ADD2	ACTG2	ABCG2
ADH1C	ACTN2	ABCG4
ADH7	ACVRL1	ABHD10
ADIPOQ	ADAM29	ABHD11
ADM2	ADAM33	ABHD13
ADM	ADAMTS4	ABHD14A
ADRA2B	ADAMTS8	ABHD14B
AFP	ADAMTS9	ABHD15
AGMAT	ADAMTSL2	ABHD2
AHNAK2	ADAMTSL3	ABHD3
AHSG	ADAMTSL4	ABHD4
AIM1L	ADARB1	ABHD5
AK3L1	ADCY4	ABHD6
AKR1B10	ADCYAP1R1	ABI1
AKR1B15	ADCYAP1	ABI2
AKR1C1	ADH1A	ABI3
AKR1C2	ADH1B	ABL1
AKR1C3	ADORA2A	ABLIM1
AKR1C4	ADPRH	ABRA
AKR1CL1	ADRA1A	ABR
ALDH1L1	ADRA1B	ABT1
ALDH3A1	ADRB1	ABTB1
ALDH3B2	ADRB2	ACAA1
ALDOC	ADRB3	ACAD8
ALG1L	AFAP1L1	ACAD9
ALG3	AFF3	ACADM
ALLC	AG2	ACADSB
ALOX12B	AGBL1	ACADS
ALOX12P2	AGER	ACAP1
ALOX12	AGR3	ACAP2
ALOXE3	AGRP	ACAP3
ALX1	AGTR1	ACAT1
ALX4	AGTR2	ACAT2
AMAC1	AHCYL2	ACBD3
AMH	AHSP	ACBD4
AMTN	AIF1	ACBD5
ANKLE1	AK1	ACBD6
ANKRD13B	AKAP12	ACBD7
ANKRD22	AKAP14	ACCN1
ANKRD2	AKAP2	ACCN3
ANKRD34B	AKAP4	ACCN4
ANKRD7	ALAS2	ACCS
ANLN	ALDH1A2	ACD
ANXA10	ALDH2	ACE2
ANXA8L1	ALDH3B1	ACER3
AP3B2	ALOX15B	ACHE
APC2	ALOX5AP	ACIN1
APCDD1L	ALOX5	ACLY
APOBEC1	ALPK3	ACN9
APOBEC3B	ALPL	ACO1
ARHGAP11A	ALPPL2	ACO2
ARHGAP11B	ALPP	ACOT11
ARHGAP36	ALS2CR12	ACOT13
ARHGEF19	AMBP	ACOT1
ARHGEF4	AMHR2	ACOT2
ARID3C	AMICA1	ACOT4
ARL4D	AMY1A	ACOT6
ARL9	AMY2A	ACOT7
ARNTL2	ANGPT1	ACOT9
ARSH	ANGPT4	ACOX1
ARTN	ANGPTL1	ACOX3
ASCL2	ANGPTL5	ACP1
ASCL4	ANGPTL7	ACP2
ASF1B	ANG	ACP6
ASNS	ANK2	ACPL2
ASPM	ANKRD1	ACPP
ATAD2	ANKRD29	ACRBP
ATAD5	ANKRD44	ACRC
ATG9B	ANKRD55	ACR
ATOH7	ANKS1B	ACSBG2
ATP10B	ANO2	ACSF2
ATP11B	ANO5	ACSL1
ATP12A	ANPEP	ACSL4
ATP13A5	ANXA3	ACSL6
ATP1B3	ANXA6	ACSS1
ATP2A1	AOC3	ACSS2
ATP4A	AOX1	ACTA1
ATP6V1C2	APBB1IP	ACTA2
ATRNL1	APBB1	ACTBL2
AURKAPS1	APLNR	ACTB
AURKA	APLN	ACTC1
AURKB	APOA1	ACTG1
B3GALT5	APOA5	ACTR10
B3GNT3	APOB48R	ACTR1A
B3GNT4	APOBEC2	ACTR2
B3GNT5	APOBEC4	ACTR3B
B4GALNT1	APOB	ACTR3
B4GALNT2	APOC1	ACTR5
B4GALNT4	APOC2	ACTR6
B4GALT4	APOC4	ACTR8
BAGE	APOH	ACVR1B
BAIAP2L2	APOL3	ACVR1
BARX1	APOLD1	ACVR2B
BARX2	AQP1	ACYP1
BCAN	AQP2	ACYP2
BCL11A	AQP4	ADAD2
BCL2L10	AQP5	ADAL
BCL8	AQP7	ADAM17
BDH1	AQP8	ADAM20
BEND6	AQP9	ADAM8
BEST2	ARC	ADAMTS10
BHMT	AREG	ADAMTS12
BIK	ARHGAP15	ADAMTS13
BIRC5	ARHGAP18	ADAMTS14
BLM	ARHGAP20	ADAMTS15
BMP7	ARHGAP29	ADAMTS17
BNC1	ARHGAP30	ADAMTS18
BOLL	ARHGAP31	ADAMTS19
BOP1	ARHGAP6	ADAMTS1
BPIL2	ARHGDIB	ADAMTS3
BRCA1	ARHGEF10	ADAMTS6
BRDT	ARHGEF15	ADAMTS7
BRI3BP	ARHGEF17	ADAMTSL5
BRIP1	ARHGEF38	ADAP1
BRSK1	ARHGEF6	ADAP2
BRSK2	ARMC3	ADAT2
BTBD11	ARMC4	ADAT3
BTBD16	ARRB1	ADCK2
BUB1B	ARSE	ADCK4
BUB1	ART1	ADCK5
C10orf120	ART4	ADCY1
C10orf62	ARX	ADCY2
C10orf82	AR	ADCY3
C10orf90	ASAH1	ADCY6
C10orf91	ASB4	ADCY7
C10orf99	ASB5	ADCY9
C11orf41	ASGR2	ADC
C11orf82	ASPA	ADD1
C11orf87	ASZ1	ADD3
C11orf90	ATOH8	ADH5
C11orf93	ATP10A	ADH6
C12orf36	ATP11A	ADHFE1
C12orf48	ATP13A4	ADIPOR1
C12orf54	ATP1A2	ADIPOR2
C12orf56	ATP1B2	ADNP2
C12orf70	ATP8A1	ADNP
C13orf38	AVPR2	ADORA1
C14orf162	AWAT2	ADORA2B
C14orf33	AXL	ADORA3
C14orf34	AZGP1	ADO
C14orf39	AZU1	ADPRHL1
C14orf48	B3GALT2	ADPRHL2
C15orf23	B3GNT7	ADRA1D
C15orf41	BAI3	ADRA2A
C15orf42	BANK1	ADRA2C
C15orf55	BCL2A1	ADRBK2
C15orf60	BCL6B	ADRM1
C16orf11	BEND2	ADSL
C16orf59	BHMT2	ADSSL1
C16orf73	BIN2	ADSS
C16orf74	BIRC3	AEBP1
C16orf75	BMP2	AEBP2
C17orf53	BMP5	AES
C17orf74	BMPER	AFARP1
C17orf93	BMX	AFF1
C17orf96	BPI	AFF2
C17orf99	BTK	AFF4
C18orf26	BTNL3	AFG3L2
C18orf2	BTNL8	AFMID
C18orf56	BTNL9	AFTPH
C19orf48	C10orf105	AGAP11
C19orf77	C10orf107	AGAP2
C1QL1	C10orf108	AGAP3
C1QL4	C10orf10	AGAP5
C1orf110	C10orf116	AGAP7
C1orf112	C10orf11	AGBL2
C1orf125	C10orf128	AGBL3
C1orf135	C10orf25	AGBL4
C1orf161	C10orf50	AGBL5
C1orf170	C10orf54	AGFG2
C1orf177	C10orf67	AGK
C1orf180	C10orf72	AGL
C1orf182	C10orf79	AGPAT1
C1orf220	C10orf93	AGPAT2
C1orf31	C10orf95	AGPAT3
C1orf49	C11orf16	AGPAT4
C1orf51	C11orf21	AGPAT5
C1orf61	C11orf66	AGPAT6
C1orf65	C11orf70	AGPAT9
C1orf68	C11orf88	AGPHD1
C1orf74	C11orf9	AGR2
C20orf151	C12orf39	AGTPBP1
C20orf72	C12orf63	AGTRAP
C21orf125	C12orf69	AGT
C21orf81	C13orf15	AGXT2L2
C21orf88	C13orf26	AHCTF1
C21orf90	C13orf30	AHCYL1
C22orf41	C13orf36	AHCY
C2CD4A	C13orf39	AHDC1
C2orf14	C14orf132	AHI1
C2orf48	C14orf139	AHNAK
C3orf21	C14orf166B	AHR
C3orf43	C14orf180	AHSA1
C3orf57	C14orf49	AHSA2
C3orf65	C14orf50	AICDA
C3orf67	C14orf86	AIDA
C3orf72	C15orf26	AIF1L
C3orf74	C15orf51	AIFM1
C4orf17	C15orf52	AIFM2
C4orf26	C16orf54	AIFM3
C4orf51	C16orf71	AIM2
C5orf34	C16orf89	AIMP2
C5orf46	C17orf50	AIP
C5orf60	C17orf54	AIRE
C6orf10	C17orf72	AJAP1
C6orf126	C17orf87	AK7
C6orf142	C17orf88	AKAP11
C6orf147	C17orf91	AKAP13
C6orf15	C18orf34	AKAP1
C6orf168	C19orf21	AKAP3
C6orf218	C19orf35	AKAP5
C6orf58	C19orf38	AKAP6
C7orf51	C19orf51	AKAP7
C7orf52	C19orf59	AKAP8L
C7orf68	C19orf69	AKAP8
C9orf100	C1QA	AKAP9
C9orf140	C1QB	AKD1
C9orf169	C1QC	AKIRIN1
C9orf4	C1QTNF2	AKNA
C9orf53	C1QTNF7	AKR1B1
C9orf84	C1orf114	AKR1D1
CA12	C1orf116	AKR1E2
CA6	C1orf127	AKR7A3
CA7	C1orf129	AKR7L
CA9	C1orf130	AKT1S1
CABYR	C1orf141	AKT2
CACNA1B	C1orf150	AKTIP
CACNA1E	C1orf158	ALAD
CACNA1I	C1orf162	ALAS1
CACNA2D3	C1orf168	ALDH16A1
CACNG2	C1orf173	ALDH18A1
CACNG5	C1orf186	ALDH1A1
CAGE1	C1orf189	ALDH1A3
CALB1	C1orf192	ALDH1B1
CALB2	C1orf194	ALDH1L2
CALCB	C1orf228	ALDH3A2
CALML3	C1orf230	ALDH4A1
CALML5	C1orf38	ALDH6A1
CALML6	C1orf87	ALDH7A1
CALN1	C1orf88	ALDH8A1
CALR3	C1orf92	ALDOA
CAMK2N2	C1orf95	ALDOB
CAMKV	C20orf114	ALG10B
CAPN14	C20orf160	ALG10
CAPNS2	C20orf200	ALG12
CARD14	C20orf202	ALG14
CARD17	C20orf26	ALG5
CARD18	C20orf56	ALG6
CASC5	C20orf85	ALG8
CASKIN1	C21orf128	ALKBH1
CASP14	C21orf34	ALKBH2
CBLC	C21orf62	ALKBH3
CBLN2	C21orf71	ALKBH4
CBR1	C21orf84	ALKBH6
CBR3	C22orf15	ALKBH8
CBX2	C2CD4B	ALK
CCDC136	C2orf39	ALMS1
CCDC138	C2orf40	ALPK1
CCDC140	C2orf50	ALPK2
CCDC150	C2orf54	ALS2CL
CCDC34	C2orf55	ALS2CR11
CCDC38	C2orf58	ALS2CR4
CCDC58	C2orf62	ALS2CR8
CCDC64	C2orf73	ALX3
CCKBR	C2orf77	AMBRA1
CCL26	C2orf84	AMDHD1
CCNA1	C2orf89	AMDHD2
CCNA2	C2	AMIGO1
CCNB1	C3AR1	AMIGO2
CCNB2	C3orf15	AMMECR1L
CCNE1	C3orf36	AMMECR1
CCNE2	C3	AMN1
CCNF	C4A	AMN
CD177	C4BPA	AMOTL1
CDC20	C4BPB	AMOTL2
CDC25A	C4orf22	AMPD1
CDC25C	C4orf31	AMPD2
CDC45	C4orf32	AMT
CDC6	C4orf49	AMY2B
CDCA2	C5AR1	AMZ1
CDCA3	C5orf49	AMZ2P1
CDCA4	C5orf4	AMZ2
CDCA5	C5orf56	ANAPC11
CDCA7	C5	ANAPC13
CDCA8	C6orf103	ANAPC16
CDH18	C6orf105	ANAPC1
CDH24	C6orf118	ANAPC4
CDH3	C6orf123	ANAPC5
CDH8	C6orf155	ANAPC7
CDHR1	C6orf165	ANGEL2
CDK1	C6orf174	ANGPT2
CDK5R1	C6orf176	ANGPTL2
CDK5R2	C6orf217	ANGPTL4
CDKN2A	C6orf25	ANGPTL6
CDKN3	C6orf59	ANK3
CDT1	C6orf97	ANKAR
CDX1	C6	ANKDD1A
CDX2	C7orf16	ANKFN1
CEACAM7	C7orf45	ANKFY1
CELF5	C7orf57	ANKHD1-EIF4EBP3
CELP	C7orf58	ANKIB1
CELSR2	C7	ANKK1
CELSR3	C8A	ANKLE2
CEL	C8B	ANKMY1
CEND1	C8orf34	ANKRA2
CENPA	C8orf4	ANKRD10
CENPE	C8orf79	ANKRD12
CENPF	C8orf85	ANKRD13A
CENPH	C9orf117	ANKRD13C
CENPI	C9orf128	ANKRD13D
CENPK	C9orf135	ANKRD16
CENPL	C9orf152	ANKRD19
CENPM	C9orf171	ANKRD20B
CENPN	C9orf24	ANKRD23
CENPO	CA1	ANKRD24
CENPP	CA3	ANKRD26
CENPW	CA4	ANKRD27
CEP55	CAB39L	ANKRD28
CES1	CABLES1	ANKRD31
CES4	CABP4	ANKRD32
CES7	CABP5	ANKRD34C
CFHR1	CACNA1C	ANKRD36B
CFHR4	CACNA1D	ANKRD36
CGB1	CACNA1H	ANKRD37
CGB2	CACNA1S	ANKRD39
CGB5	CACNA2D2	ANKRD40
CGB7	CACNB2	ANKRD42
CGB8	CACNG6	ANKRD43
CGB	CADM1	ANKRD45
CGREF1	CADM3	ANKRD46
CHAC1	CADPS2	ANKRD49
CHAC2	CALCOCO1	ANKRD50
CHAF1A	CALCRL	ANKRD52
CHAF1B	CAMK2A	ANKRD53
CHAT	CAMK2N1	ANKRD54
CHEK1	CAMP	ANKRD56
CHEK2	CAPN3	ANKRD57
CHGA	CAPN8	ANKRD58
CHGB	CAPN9	ANKRD5
CHODL	CAPSL	ANKRD6
CHP2	CAPS	ANKRD9
CHRM3	CARD9	ANKS1A
CHRNA5	CASC1	ANKZF1
CHRNA7	CASP12	ANO10
CHRNB2	CASP5	ANO1
CHRNB4	CASQ2	ANO3
CHRNG	CASS4	ANO4
CHST2	CATSPER1	ANO6
CHST7	CAT	ANO7
CHTF18	CAV1	ANO9
CIDEA	CAV3	ANP32A
CKAP2L	CBLN4	ANP32B
CKAP2	CCBE1	ANP32C
CKMT1A	CCDC102B	ANP32E
CKMT1B	CCDC108	ANTXR1
CKS1B	CCDC114	ANTXR2
CKS2	CCDC135	ANUBL1
CLCA2	CCDC13	ANXA11
CLCA3P	CCDC141	ANXA13
CLCA4	CCDC147	ANXA1
CLCN2	CCDC151	ANXA4
CLDN17	CCDC153	ANXA5
CLDN1	CCDC17	ANXA8
CLDN20	CCDC19	AP1AR
CLDN22	CCDC30	AP1B1
CLDN8	CCDC33	AP1G2
CLEC18B	CCDC37	AP1M1
CLEC2L	CCDC40	AP1S1
CLLU1OS	CCDC42B	AP1S2
CLSPN	CCDC48	AP2A2
CN5H6.4	CCDC60	AP2B1
CNFN	CCDC65	AP2M1
CNGB3	CCDC68	AP2S1
CNNM1	CCDC69	AP3D1
CNPY1	CCDC78	AP3M2
CNTD2	CCDC81	AP3S1
CNTN2	CCDC85A	AP4B1
CNTN5	CCIN	APAF1
CNTNAP2	CCK	APBA1
CNTNAP4	CCL13	APBA2
CNTNAP5	CCL14-CCL15	APBA3
COCH	CCL14	APBB2
COL10A1	CCL15	APCDD1
COL11A1	CCL16	APC
COL17A1	CCL17	APEH
COL19A1	CCL18	APEX1
COL20A1	CCL21	APEX2
COL22A1	CCL23	APH1A
COL2A1	CCL24	APH1B
COL4A6	CCL2	API5
COL7A1	CCNJL	APIP
COL9A3	CCR1	APITD1
COX6B2	CCR2	APLF
COX7B2	CCR9	APLP1
COX8C	CCRL1	APLP2
CPA2	CCRL2	APOA1BP
CPLX2	CD101	APOBEC3C
CPLX3	CD160	APOBEC3F
CPN1	CD163	APOC1P1
CPNE7	CD1C	APOD
CRABP1	CD1E	APOE
CRABP2	CD244	APOL1
CRCT1	CD300C	APOL2
CREG2	CD300E	APOL6
CRHR1	CD300LB	APOO
CRHR2	CD300LF	APPL1
CRNN	CD300LG	APPL2
CRYBA2	CD302	APRT
CRYBB3	CD33	APTX
CSAG1	CD34	AQP11
CSAG2	CD36	AQP3
CSAG3	CD37	AQPEP
CSN3	CD40LG	AQR
CST1	CD4	ARAF
CST4	CD52	ARAP1
CST9	CD53	ARAP2
CSTA	CD55	ARAP3
CSTL1	CD5L	ARF5
CT45A1	CD68	ARF6
CT45A2	CD69	ARFGAP1
CT45A3	CD74	ARFGAP2
CT45A4	CD83	ARFGEF1
CT45A5	CD93	ARFIP1
CT45A6	CD97	ARFRP1
CTAG1B	CDH10	ARG2
CTAG2	CDH15	ARGLU1
CTCFL	CDH19	ARHGAP10
CTHRC1	CDH23	ARHGAP12
CTSL2	CDH5	ARHGAP17
CTXN3	CDHR3	ARHGAP1
CXCL14	CDHR4	ARHGAP21
CXCR7	CDK15	ARHGAP22
CXorf27	CDKL2	ARHGAP23
CXorf48	CDKL5	ARHGAP24
CXorf51	CDO1	ARHGAP25
CXorf61	CDR1	ARHGAP26
CYB5R2	CEACAM20	ARHGAP28
CYP24A1	CEACAM21	ARHGAP32
CYP26A1	CEACAM3	ARHGAP33
CYP2C18	CEACAM4	ARHGAP39
CYP2C19	CEACAM6	ARHGAP42
CYP2D7P1	CEACAM8	ARHGAP4
CYP2S1	CECR1	ARHGAP8
CYP2W1	CELA2A	ARHGAP9
CYP4F11	CELA2B	ARHGDIG
CYP4F2	CELF2	ARHGEF10L
CYP4F3	CETP	ARHGEF12
CYP4F8	CFC1B	ARHGEF16
DAPL1	CFD	ARHGEF18
DAZ1	CFI	ARHGEF1
DBF4	CFL2	ARHGEF2
DBX1	CFP	ARHGEF35
DBX2	CFTR	ARHGEF37
DCAF12L1	CGNL1	ARHGEF3
DCAF12L2	CGN	ARHGEF5
DCAF4L2	CHDH	ARHGEF7
DCAF8L1	CHI3L2	ARHGEF9
DCST1	CHIA	ARID1B
DCUN1D1	CHRDL1	ARID2
DDN	CHRM1	ARID3A
DDX12	CHRM2	ARID3B
DEC1	CHRNA2	ARID4A
DEFB103B	CIB4	ARID5A
DEFB126	CIITA	ARID5B
DEPDC1B	CISH	ARIH1
DEPDC1	CITED2	ARIH2
DEPDC7	CKMT2	ARL10
DGCR5	CLCN4	ARL11
DGCR9	CLCNKB	ARL13A
DGKA	CLDN18	ARL16
DGKB	CLDN2	ARL17A
DGKI	CLDN5	ARL2
DHRS2	CLDN9	ARL3
DIO2	CLEC10A	ARL4A
DIRAS2	CLEC12A	ARL4C
DIRC1	CLEC12B	ARL6IP1
DIRC3	CLEC14A	ARL6IP5
DKC1	CLEC1A	ARL6IP6
DKFZp434J0226	CLEC1B	ARL6
DKFZp686A1627	CLEC3B	ARL8A
DKK4	CLEC4A	ARMC10
DLGAP5	CLEC4C	ARMC1
DLK2	CLEC4D	ARMC2
DLL3	CLEC4E	ARMC6
DLX1	CLEC4F	ARMC8
DLX2	CLEC4GP1	ARMC9
DLX5	CLEC4G	ARMCX1
DLX6AS	CLEC4M	ARMCX3
DLX6	CLEC6A	ARMCX5
DMBX1	CLEC9A	ARMCX6
DMC1	CLIC2	ARNT2
DMP1	CLIC3	ARNTL
DMRT1	CLIC5	ARNT
DMRT2	CLUL1	ARPC1A
DMRT3	CMA1	ARPC1B
DMRTA2	CMAH	ARPC4
DNA2	CMKLR1	ARPC5L
DNAH14	CMTM2	ARPM1
DNAJB3	CMTM5	ARRB2
DNMT3B	CNGA3	ARRDC2
DPEP3	CNGA4	ARRDC3
DPF1	CNN1	ARRDC4
DPPA2	CNRIP1	ARRDC5
DPY19L2P1	CNTN4	ARSA
DPYSL4	CNTN6	ARSB
DPYSL5	COBL	ARSD
DQX1	COL13A1	ARSK
DRD2	COL14A1	ART3
DSC1	COL29A1	ART5
DSC2	COL4A3	ARV1
DSC3	COL4A4	ASAH2B
DSCC1	COL6A6	ASAH2
DSCR6	COLEC10	ASAM
DSCR8	COLEC12	ASAP2
DSG1	CORO2B	ASAP3
DSG2	COX4I2	ASB12
DSG3	COX7A1	ASB14
DSG4	CPA1	ASB16
DSPP	CPA3	ASB1
DSP	CPAMD8	ASB2
DTL	CPB2	ASB3
DUSP13	CPM	ASB6
DUSP5P	CPNE9	ASB7
DUSP9	CPO	ASB8
DVL3	CR1	ASB9
DVWA	CRB1	ASCC1
DYNC1I1	CREB3L1	ASCC2
DYSFIP1	CRH	ASCC3
E2F2	CRIP1	ASCL1
E2F7	CRIP2	ASF1A
E2F8	CRISP2	ASFMR1
ECE2	CRISPLD2	ASGR1
ECEL1	CRLF2	ASH2L
ECT2	CRTAC1	ASL
EDARADD	CRTAM	ASMTL
EEF1A2	CRY2	ASNA1
EFNA2	CRYM	ASPG
EFNA3	CSDC2	ASPHD1
EFS	CSF1	ASPHD2
EGF	CSF2RA	ASPH
EGLN3	CSF2RB	ASPSCR1
EIF4EBP1	CSF2	ASRGL1
EIF5A2	CSF3R	ASTE1
ELOVL2	CSF3	ASTL
ELOVL4	CSRNP1	ASTN2
ELOVL6	CST5	ASXL1
EME1	CST6	ASXL3
EMILIN3	CTGF	ATAD2B
EML6	CTNND2	ATAD3A
EMX1	CTRB2	ATAD3B
EMX2	CTSE	ATAD3C
EN1	CTSG	ATF3
EN2	CTSH	ATF4
ENTPD2	CTSO	ATF5
EPHA1	CTSS	ATF7IP2
EPHA6	CTSW	ATF7IP
EPHA7	CUBN	ATF7
EPHA8	CWH43	ATG16L1
EPHB1	CX3CR1	ATG16L2
EPHB3	CXCL16	ATG2A
EPN3	CXCL17	ATG2B
EPO	CXCL2	ATG3
EPR1	CXCL3	ATG4A
EPT1	CXCL5	ATG4B
EPYC	CXCR1	ATG4C
ERC2	CXCR2	ATG4D
ERCC6L	CXorf21	ATG5
ERO1L	CXorf36	ATG7
ESCO2	CXorf41	ATIC
ESPL1	CYB5A	ATL1
ESPN	CYBB	ATL2
ETNK2	CYBRD1	ATMIN
ETV4	CYP17A1	ATM
EXO1	CYP1A1	ATP11C
EYA2	CYP1A2	ATP13A1
EZH2	CYP21A2	ATP13A3
F12	CYP27A1	ATP1A3
F2RL1	CYP2A13	ATP1A4
F2RL2	CYP2A6	ATP1B1
FABP7	CYP2B6	ATP2A2
FADS6	CYP2B7P1	ATP2A3
FAM110C	CYP2F1	ATP2B1
FAM111B	CYP3A5	ATP2B4
FAM128A	CYP3A7	ATP2C1
FAM131C	CYP4A11	ATP2C2
FAM132A	CYP4A22	ATP5A1
FAM133A	CYP4B1	ATP5B
FAM151A	CYP4Z2P	ATP5C1
FAM155B	CYP7A1	ATP5D
FAM162A	CYR61	ATP5EP2
FAM169A	CYS1	ATP5G1
FAM171B	CYSLTR1	ATP5G2
FAM181B	CYYR1	ATP5G3
FAM184B	DAAM2	ATP5H
FAM190A	DAB2	ATP5I
FAM19A4	DAO	ATP5J2
FAM25A	DAPK1	ATP5J
FAM25B	DAPK2	ATP5L
FAM46D	DARC	ATP6AP1
FAM47A	DCDC2B	ATP6V0A1
FAM54A	DCDC2	ATP6V0C
FAM57B	DCHS1	ATP6V0D1
FAM64A	DCN	ATP6V0D2
FAM69C	DDAH1	ATP6V0E1
FAM71E2	DDO	ATP6V1B2
FAM71F1	DDR2	ATP6V1C1
FAM72A	DEFA1B	ATP6V1D
FAM72B	DEFA4	ATP6V1E1
FAM72D	DENND2A	ATP6V1E2
FAM75A2	DENND3	ATP6V1F
FAM75A3	DES	ATP6V1G1
FAM75A6	DHH	ATP6V1G2
FAM83A	DIO1	ATP7B
FAM83B	DIO3OS	ATP8A2
FAM83C	DISP1	ATP8B1
FAM83D	DIXDC1	ATP8B2
FAM83F	DKK2	ATP8B3
FAM84A	DLC1	ATP8B4
FAM90A7	DLGAP2	ATP8B5P
FANCA	DLL4	ATP9B
FANCB	DMBT1	ATPAF1
FANCD2	DNAH10	ATPBD4
FANCE	DNAH12	ATRIP
FANCG	DNAH3	ATRN
FANCI	DNAH5	ATRX
FAT2	DNAH6	ATR
FBLL1	DNAH7	ATXN10
FBN2	DNAH8	ATXN1L
FBXL21	DNAH9	ATXN1
FBXO27	DNAI1	ATXN2L
FBXO32	DNAI2	ATXN2
FBXO41	DNAJB13	ATXN3
FBXO43	DNAJC5B	ATXN7L2
FBXO45	DNALI1	ATXN7L3B
FEN1	DNASE1L3	ATXN7L3
FER1L6	DNASE2B	ATXN7
FERMT1	DNM3	AUH
FETUB	DOCK11	AUP1
FEZF1	DOCK2	AURKAIP1
FEZF2	DOCK4	AUTS2
FGF11	DOCK8	AVEN
FGF12	DOK2	AVL9
FGF19	DOK7	AVPI1
FGF21	DPCR1	AVPR1A
FGF3	DPEP2	AXIN1
FGF5	DPP4	AXIN2
FGF8	DPP6	AZI1
FGFBP1	DPRX	AZI2
FGFBP2	DPT	AZIN1
FIGNL1	DPYD	B2M
FKBP4	DPYSL2	B3GALNT1
FLG2	DPYS	B3GALNT2
FLG	DRAM1	B3GALT1
FLJ25363	DRD1	B3GALT4
FLJ25758	DSCAML1	B3GALTL
FLJ30679	DTHD1	B3GAT1
FLJ32063	DTX4	B3GAT3
FLJ36000	DUOX1	B3GNT1
FLJ45445	DUSP1	B3GNT8
FLRT1	DUSP26	B3GNTL1
FMO6P	DUSP27	B4GALNT3
FMO9P	DUSP6	B4GALT2
FOLH1B	DUXA	B4GALT3
FOLH1	DYDC1	B4GALT5
FOXB1	DYDC2	B4GALT6
FOXB2	DYNLRB2	B4GALT7
FOXD1	DYSF	B9D1
FOXD3	DYX1C1	B9D2
FOXE1	EBF2	BAAT
FOXE3	ECM2	BACE1
FOXG1	ECSCR	BACH1
FOXH1	ECT2L	BACH2
FOXI3	EDA2R	BAG2
FOXL2	EDN3	BAG3
FOXM1	EDNRA	BAG4
FOXN1	EDNRB	BAG5
FRG2B	EFCAB10	BAGE2
FRG2C	EFCAB1	BAHCC1
FRG2	EFCAB6	BAHD1
FRMD6	EFEMP1	BAI1
FRMD7	EFHB	BAI2
FSCN1	EFHD1	BAIAP2L1
FSD1	EFR3B	BAIAP3
FSTL4	EHD2	BAK1
FSTL5	EIF4E3	BAMBI
FST	ELANE	BANF1
FTCD	ELFN2	BANP
FTHL17	ELN	BAP1
FUT2	ELTD1	BARD1
FUT5	EMCN	BASP1
FUT9	EMP2	BAT1
FXR1	EMP3	BAT2L1
FXYD3	EMR1	BAT2L2
FZD10	EMR3	BAT2
FZD7	EMR4P	BAT5
FZD9	ENAM	BATF2
G6PD	ENG	BATF3
GAB4	ENKUR	BATF
GABRA3	ENPP2	BAZ1A
GABRA5	ENPP3	BAZ1B
GABRE	ENPP4	BAZ2B
GABRG2	ENPP7	BBOX1
GABRG3	EPAS1	BBS12
GABRP	EPB41L5	BBS1
GABRQ	EPB42	BBS4
GABRR1	ERBB4	BBS7
GAD1	EREG	BBS9
GAGE12D	ERG	BCAM
GAGE12J	ERP27	BCAP29
GAGE1	ERVFRDE1	BCAP31
GAGE2A	ESAM	BCAR3
GAGE2B	ESYT3	BCAS1
GAGE2C	ETS1	BCAS2
GAGE2D	EVI2B	BCAS3
GAGE4	EXD1	BCAS4
GAGE8	EXOC3L	BCCIP
GALNT14	F10	BCDIN3D
GALNT8	F11	BCKDK
GALR2	F2RL3	BCL11B
GALR3	F8	BCL2L11
GAL	FABP3	BCL2L12
GAMT	FABP4	BCL2L13
GAN	FAIM2	BCL2L15
GAP43	FAM105A	BCL2L1
GAPDH	FAM107A	BCL2L2
GAST	FAM107B	BCL3
GATA4	FAM123A	BCL7A
GBP6	FAM124B	BCL7B
GBX2	FAM135B	BCL7C
GCGR	FAM138B	BCL9L
GCLC	FAM138F	BCL9
GCLM	FAM13C	BCMO1
GCNT3	FAM150B	BCO2
GCSH	FAM154B	BCORL1
GDA	FAM162B	BCOR
GDF1	FAM166B	BCS1L
GDNF	FAM167A	BDH2
GDPD2	FAM167B	BDKRB2
GEMIN8P4	FAM170B	BDNFOS
2001-01-01	FAM174B	BDP1
GGCT	FAM176A	BEAN
GGH	FAM179A	BEND3
GHRH	FAM180A	BEND5
GINS1	FAM180B	BEND7
GINS2	FAM181A	BEST1
GINS3	FAM183A	BEST3
GINS4	FAM184A	BET1
GJA3	FAM189A1	BEX2
GJB2	FAM189A2	BEX4
GJB3	FAM19A1	BEX5
GJB4	FAM20A	BFAR
GJB5	FAM23A	BFSP1
GJB6	FAM38B	BGN
GJB7	FAM46B	BHLHB9
GLDC	FAM47E	BHLHE22
GLI1	FAM5C	BHLHE40
GLI2	FAM65B	BHLHE41
GLRA3	FAM70B	BICC1
GLYATL1	FAM71A	BICD1
GLYATL2	FAM81B	BICD2
GMNN	FAM92B	BID
GMPS	FAT3	BIN1
GNB3	FAT4	BIN3
GNG4	FBLN5	BIRC2
GNGT1	FBN3	BIRC6
GOLGA6L1	FBP1	BIRC7
GOLGA6L6	FBP2	BLCAP
GPC1	FBXL13	BLMH
GPC2	FCAR	BLOC1S1
GPI	FCER1A	BLOC1S2
GPR115	FCER1G	BLOC1S3
GPR128	FCGR1B	BLVRA
GPR144	FCGR2A	BLZF1
GPR149	FCGR3A	BMF
GPR172B	FCGR3B	BMP15
GPR19	FCGRT	BMP2K
GPR26	FCN1	BMP3
GPR50	FCN2	BMP4
GPR78	FCN3	BMP6
GPR87	FCRL6	BMP8A
GPRC5D	FERMT2	BMP8B
GPRC6A	FERMT3	BMPR1A
GPRIN1	FFAR2	BMPR1B
GPT2	FFAR3	BMPR2
GPX2	FGA	BMS1P5
GREB1L	FGB	BMS1
GREM1	FGD2	BNC2
GRHL1	FGD4	BNIP2
GRHL3	FGD5	BNIP3L
GRIA2	FGF10	BNIP3
GRIK2	FGF14	BOD1L
GRIN1	FGF18	BOD1
GRIN2D	FGF7	BOK
GRIP1	FGF9	BOLA1
GRK7	FGFR4	BOLA2
GRM1	FGG	BOLA3
GRM4	FGL1	BPHL
GSC	FGR	BPNT1
GSDMC	FHAD1	BRAF
GSG2	FHL1	BRAP
GSR	FHL5	BRCA2
GSTA1	FIBIN	BRCC3
GSTM1	FIGF	BRD1
GSTM2P1	FILIP1L	BRD3
GSTM2	FILIP1	BRD4
GSTM3	FLI1	BRD7
GSTM4	FLJ26850	BRD8
GSX2	FLJ34503	BRD9
GTSE1	FLJ37543	BREA2
GTSF1	FLJ42875	BRF1
GUCA1A	FLJ43390	BRF2
GUCA1C	FLNC	BRI3
GUCY2E	FLRT3	BRIX1
GYLTL1B	FLT3	BRMS1L
H2AFX	FLT4	BRMS1
H2BFM	FLVCR2	BRP44L
H2BFWT	FMN1	BRP44
HAP1	FMNL1	BRPF1
HAS3	FMO2	BRWD3
HBE1	FMO5	BSCL2
HECW1	FNIP2	BSND
HELLS	FOLR1	BSPRY
HEPHL1	FOLR2	BST1
HES2	FOLR3	BST2
HESRG	FOSB	BTBD10
HHIPL2	FOS	BTBD12
HHLA1	FOXA2	BTBD18
HIST1H1B	FOXF1	BTBD19
HIST1H1D	FOXI2	BTBD1
HIST1H1E	FOXJ1	BTBD2
HIST1H2AB	FPR1	BTBD3
HIST1H2AD	FPR2	BTBD6
HIST1H2AE	FRMD3	BTBD8
HIST1H2AG	FRMPD1	BTBD9
HIST1H2AH	FRMPD2L1	BTC
HIST1H2AJ	FRMPD2	BTD
HIST1H2AL	FRY	BTF3L4
HIST1H2AM	FRZB	BTF3
HIST1H2BB	FSHR	BTG2
HIST1H2BD	FSTL3	BTLA
HIST1H2BF	FXYD1	BTN1A1
HIST1H2BG	FXYD2	BTN2A1
HIST1H2BH	FXYD4	BTN2A2
HIST1H2BI	FZD4	BTN2A3
HIST1H2BJ	G0S2	BTN3A1
HIST1H2BL	G6PC2	BTN3A2
HIST1H2BM	GAB2	BTN3A3
HIST1H2BO	GAB3	BUB3
HIST1H3B	GABRA4	BUD13
HIST1H3C	GABRB2	BUD31
HIST1H3D	GADD45B	BVES
HIST1H3F	GADL1	BYSL
HIST1H3G	GALNT5	BZRAP1
HIST1H3H	GALNT9	BZW1
HIST1H3J	GALNTL1	BZW2
HIST1H4B	GALNTL2	C10orf111
HIST1H4E	GALR1	C10orf114
HIST1H4H	GAPT	C10orf118
HIST2H3C	GAS2L2	C10orf119
HIST3H2A	GAS2	C10orf125
HJURP	GAS6	C10orf12
HMGA1	GAS7	C10orf137
HMGA2	GATA1	C10orf140
HMGB3	GATA2	C10orf18
HMMR	GATA5	C10orf26
HMX1	GATA6	C10orf2
HMX2	GBP4	C10orf32
HNF4G	GBP7	C10orf35
HORMAD1	GCOM1	C10orf41
HOTAIR	GDF10	C10orf47
HOXA10	GDF2	C10orf53
HOXA11AS	GDF3	C10orf55
HOXA11	GDF5	C10orf57
HOXA13	GFI1B	C10orf58
HOXA1	GFRA1	C10orf68
HOXB13	GFRA2	C10orf71
HOXB1	GGTA1	C10orf76
HOXB7	GGTLC1	C10orf81
HOXB8	GGTLC2	C10orf84
HOXB9	GHRL	C10orf88
HOXC10	GIMAP1	C11orf10
HOXC11	GIMAP2	C11orf17
HOXC12	GIMAP4	C11orf1
HOXC13	GIMAP5	C11orf24
HOXC6	GIMAP6	C11orf2
HOXC8	GIMAP7	C11orf31
HOXC9	GIMAP8	C11orf34
HOXD10	GIPC2	C11orf35
HOXD11	GIPC3	C11orf48
HOXD12	GJA4	C11orf49
HOXD13	GJA5	C11orf52
HOXD3	GJB1	C11orf53
HOXD4	GJC2	C11orf54
HOXD8	GKN2	C11orf63
HPCA	GLDN	C11orf65
HPDL	GLIPR2	C11orf67
HPRT1	GLOD5	C11orf68
HRASLS	GLP2R	C11orf71
HRG	GLRX	C11orf73
HRNR	GLTPD2	C11orf74
HR	GMFG	C11orf80
HS3ST3A1	GNA14	C11orf83
HS3ST4	GNG11	C11orf84
HS6ST2	GNG2	C11orf85
HSD17B1	GNG7	C11orf86
HSD17B3	GNGT2	C11orf92
HSF2BP	GNMT	C12orf10
HSPA4L	GOLT1A	C12orf11
HSPB1	GP5	C12orf24
HTR1E	GP6	C12orf26
HTR2C	GP9	C12orf27
HTR3A	GPA33	C12orf29
HTR3B	GPBAR1	C12orf32
HTR7	GPD1L	C12orf34
IAPP	GPD1	C12orf41
IBSP	GPER	C12orf42
IFNE	GPIHBP1	C12orf44
IGF2BP1	GPM6A	C12orf45
IGF2BP2	GPM6B	C12orf47
IGF2BP3	GPR112	C12orf49
IGFBP2	GPR116	C12orf4
IGFBP3	GPR120	C12orf50
IGFL1	GPR123	C12orf51
IGFL2	GPR126	C12orf52
IGFL3	GPR12	C12orf53
IGFL4	GPR133	C12orf59
IGLON5	GPR146	C12orf61
IGSF11	GPR152	C12orf65
IGSF1	GPR162	C12orf66
IGSF9	GPR17	C12orf72
IL19	GPR182	C12orf73
IL1F10	GPR20	C12orf74
IL1F5	GPR39	C12orf75
IL1F6	GPR44	C13orf18
IL1F8	GPR4	C13orf1
IL1F9	GPR65	C13orf27
IL1RAPL2	GPR77	C13orf29
IL1RL2	GPR97	C13orf31
IL20RB	GPRC5A	C13orf33
IL22RA1	GPRIN2	C13orf34
IL23A	GPRIN3	C13orf37
IL25	GPSM3	C14orf101
IL31RA	GPX3	C14orf104
IL31	GRAMD2	C14orf105
INA	GRAPL	C14orf109
INHA	GRAP	C14orf119
INHBE	GRASP	C14orf126
IQGAP3	GREM2	C14orf128
IRF6	GRIA1	C14orf129
IRS4	GRIK4	C14orf138
IRX4	GRIN3B	C14orf143
ISL2	GRK5	C14orf145
ISM2	GRM3	C14orf149
ITGB4	GRRP1	C14orf153
ITGB8	GSG1L	C14orf156
ITIH5L	GSG1	C14orf159
ITPKA	GSTA2	C14orf166
IVL	GSTM5	C14orf167
JAG1	GUCA2A	C14orf169
JAKMIP2	GUCA2B	C14orf176
JAKMIP3	GUCY1A2	C14orf178
JPH3	GVIN1	C14orf181
JUP	GYPB	C14orf28
KC6	GYPC	C14orf2
KCNA7	GYPE	C14orf37
KCNG1	HABP2	C14orf43
KCNH1	HAS1	C14orf45
KCNH8	HAS2	C14orf72
KCNJ4	HBA1	C14orf73
KCNK10	HBA2	C14orf80
KCNK12	HBB	C15orf21
KCNK1	HBD	C15orf27
KCNK2	HBG1	C15orf29
KCNK7	HBG2	C15orf2
KCNK9	HBM	C15orf34
KCNMB3	HBZ	C15orf37
KCNN1	HCN4	C15orf38
KCNQ2	HCST	C15orf39
KCNQ5	HDC	C15orf40
KCNV1	HECW2	C15orf44
KCTD1	HEG1	C15orf48
KHDC1L	HELT	C15orf50
KIAA0101	HEMGN	C15orf53
KIAA0114	HEYL	C15orf54
KIAA0319	HGC6.3	C15orf57
KIAA0802	HGF	C15orf59
KIAA1045	HHATL	C15orf5
KIAA1239	HHIP	C15orf61
KIAA1524	HHLA2	C15orf62
KIF11	HIF3A	C15orf63
KIF14	HIGD1B	C16orf13
KIF15	HK3	C16orf42
KIF18A	HLA-DMA	C16orf45
KIF18B	HLA-DMB	C16orf46
KIF1A	HLA-DOA	C16orf48
KIF20A	HLA-DPA1	C16orf53
KIF23	HLA-DPB1	C16orf57
KIF2C	HLA-DQA1	C16orf5
KIF4A	HLA-DQA2	C16orf61
KIF4B	HLA-DQB1	C16orf62
KIF5A	HLA-DQB2	C16orf63
KIFC1	HLA-DRA	C16orf68
KIRREL2	HLA-DRB1	C16orf70
KISS1R	HLA-DRB5	C16orf79
KLC3	HLA-DRB6	C16orf80
KLHL13	HMCN1	C16orf86
KLK12	HMGCLL1	C16orf87
KLK13	HMGCS2	C16orf88
KLK14	HNF1B	C16orf90
KLK15	HNMT	C16orf91
KLK2	HOPX	C16orf93
KLK6	HOXA5	C17orf100
KLK8	HPCAL4	C17orf101
KLK9	HPGDS	C17orf103
KNTC1	HPGD	C17orf104
KPNA2	HPN	C17orf106
KPRP	HPR	C17orf108
KREMEN2	HPSE2	C17orf28
KRT10	HRCT1	C17orf37
KRT13	HRC	C17orf39
KRT14	HSD17B11	C17orf42
KRT15	HSD17B13	C17orf48
KRT16	HSD17B6	C17orf55
KRT17	HSF5	C17orf56
KRT19	HSPA12B	C17orf58
KRT1	HSPB2	C17orf59
KRT20	HSPB6	C17orf60
KRT23	HSPB7	C17orf61
KRT24	HSPB8	C17orf65
KRT31	HTA	C17orf66
KRT32	HTR1F	C17orf68
KRT33A	HYAL1	C17orf69
KRT33B	HYDIN	C17orf70
KRT34	ICAM1	C17orf71
KRT37	ICAM2	C17orf75
KRT38	ICAM4	C17orf76
KRT3	ICAM5	C17orf79
KRT5	ID4	C17orf80
KRT6A	IFI30	C17orf81
KRT6B	IFIT1B	C17orf82
KRT6C	IFITM2	C17orf86
KRT71	IFLTD1	C17orf89
KRT74	IGFALS	C17orf90
KRT75	IGFN1	C17orf95
KRT76	IGSF10	C17orf97
KRT77	IGSF6	C18orf10
KRT78	IHH	C18orf16
KRT82	IL12RB1	C18orf18
KRT83	IL13	C18orf19
KRT84	IL16	C18orf1
KRT85	IL18RAP	C18orf20
KRT9	IL1RL1	C18orf21
KRTAP17-1	IL27	C18orf25
KRTAP19-1	IL2	C18orf32
KRTAP3-1	IL33	C18orf45
KRTAP4-1	IL3RA	C18orf54
KRTAP7-1	IL5RA	C18orf55
KRTDAP	IL6ST	C19orf18
LAD1	IL6	C19orf22
LAMA1	IL7R	C19orf23
LASS1	ILDR2	C19orf24
LASS3	INMT	C19orf26
LBX2	INSC	C19orf29
LCE1B	IP6K3	C19orf2
LCE1C	IQCD	C19orf36
LCE1E	IQGAP2	C19orf40
LCE1F	IQSEC3	C19orf42
LCE2B	IQUB	C19orf44
LCE2C	IRAK3	C19orf45
LCE2D	IRF8	C19orf46
LCE3A	IRX1	C19orf47
LCE3D	ITGA10	C19orf50
LCE3E	ITGA1	C19orf52
LCE5A	ITGA8	C19orf53
LEMD1	ITGA9	C19orf55
LENEP	ITGAL	C19orf57
LGALS7B	ITGAM	C19orf60
LGALS7	ITGAX	C19orf61
LGR4	ITGB1BP3	C19orf62
LHFPL1	ITGB2	C19orf66
LHFPL5	ITGB3	C19orf6
LHX1	ITGB6	C19orf73
LHX2	ITIH2	C1D
LHX3	ITIH3	C1QBP
LHX5	ITIH5	C1QL2
LHX8	ITLN1	C1QL3
LIN28B	ITLN2	C1QTNF1
LINGO1	ITM2A	C1QTNF4
LINGO2	ITPR1	C1QTNF6
LIPK	IYD	C1QTNF8
LMNB1	JAM2	C1QTNF9
LMNB2	JAM3	C1RL
LMO1	JDP2	C1R
LMX1B	JPH2	C1orf101
LOC100101938	JPH4	C1orf103
LOC100125556	KAL1	C1orf104
LOC100128076	KANK2	C1orf106
LOC100128191	KANK3	C1orf107
LOC100130386	KANK4	C1orf109
LOC100130691	KAT2B	C1orf113
LOC100131551	KBTBD10	C1orf115
LOC100131726	KBTBD11	C1orf122
LOC100132215	KBTBD12	C1orf123
LOC100132354	KCNA10	C1orf124
LOC100133469	KCNA1	C1orf131
LOC100216001	KCNA3	C1orf144
LOC100271832	KCNA5	C1orf152
LOC126536	KCNAB1	C1orf156
LOC146336	KCNB1	C1orf159
LOC148709	KCNE1	C1orf163
LOC150197	KCNH6	C1orf172
LOC152024	KCNIP1	C1orf174
LOC152217	KCNJ5	C1orf183
LOC153328	KCNJ8	C1orf198
LOC153910	KCNK16	C1orf200
LOC200726	KCNK17	C1orf201
LOC201651	KCNK3	C1orf203
LOC254559	KCNK5	C1orf210
LOC283404	KCNN2	C1orf212
LOC283761	KCNQ1	C1orf213
LOC284798	KCNRG	C1orf216
LOC285045	KCNT2	C1orf21
LOC285194	KCTD12	C1orf226
LOC285548	KCTD14	C1orf27
LOC285629	KCTD16	C1orf35
LOC286467	KDR	C1orf43
LOC339240	KHDRBS2	C1orf53
LOC339535	KIAA0087	C1orf54
LOC339674	KIAA0408	C1orf55
LOC340074	KIAA0748	C1orf56
LOC348840	KIAA0754	C1orf57
LOC389332	KIAA1274	C1orf58
LOC389458	KIAA1324L	C1orf63
LOC389791	KIAA1377	C1orf66
LOC399815	KIAA1462	C1orf69
LOC440040	KIAA1486	C1orf70
LOC440173	KIAA1529	C1orf77
LOC440356	KIAA1683	C1orf84
LOC440905	KIAA1751	C1orf85
LOC442308	KIAA1984	C1orf89
LOC554202	KIF12	C1orf93
LOC642587	KIF13B	C1orf96
LOC642846	KIF17	C1orf9
LOC645323	KIF19	C20orf103
LOC647946	KIF25	C20orf106
LOC648691	KIF6	C20orf107
LOC727677	KIR2DL1	C20orf108
LOC728554	KIR2DL3	C20orf111
LOC730101	KIR2DS4	C20orf112
LOC731789	KIR3DL1	C20orf117
LOC84740	KIR3DL2	C20orf11
LOC91149	KIR3DX1	C20orf12
LOC92659	KIT	C20orf132
LOR	KLB	C20orf144
LPAR3	KLF15	C20orf165
LPO	KLF17	C20orf177
LRFN1	KLF2	C20orf194
LRFN2	KLF6	C20orf195
LRIT2	KLF9	C20orf199
LRP12	KLHDC1	C20orf201
LRP1B	KLHDC7A	C20orf20
LRP8	KLHL30	C20orf24
LRRC14B	KLHL32	C20orf27
LRRC15	KLHL33	C20orf29
LRRC16B	KLRB1	C20orf30
LRRC69	KLRF1	C20orf3
LRRC7	KLRG1	C20orf46
LRRTM1	KL	C20orf4
LRTM1	KMO	C20orf54
LST-3TM12	KNCN	C20orf70
LTB4R2	KNDC1	C20orf7
LTB4R	KRT27	C20orf94
LUZP2	KRT7	C20orf96
LY6D	L1TD1	C21orf119
LY6G6C	LAIR1	C21orf121
LY6K	LAMA2	C21orf122
LYPD1	LAMA4	C21orf130
LYPD3	LAMB2	C21orf15
LYPD6B	LAMC3	C21orf2
LYPD6	LAMP3	C21orf45
MAD2L1	LAPTM5	C21orf49
MAEL	LAT2	C21orf56
MAGEA10	LCN10	C21orf58
MAGEA11	LCN6	C21orf63
MAGEA12	LCNL1	C21orf67
MAGEA1	LCP1	C21orf70
MAGEA2	LDB2	C21orf7
MAGEA3	LDB3	C21orf82
MAGEA4	LDLRAD1	C21orf91
MAGEA5	LEFTY2	C22orf13
MAGEA6	LEPR	C22orf23
MAGEA8	LGALS12	C22orf25
MAGEA9B	LGALS4	C22orf27
MAGEB1	LGI1	C22orf28
MAGEB2	LGI3	C22orf29
MAGEB6	LGI4	C22orf30
MAGEC1	LHCGR	C22orf31
MAGEC2	LHFPL3	C22orf32
MAGED4B	LHFP	C22orf34
MAGED4	LHX9	C22orf40
MAGEF1	LIFR	C22orf45
MAP1B	LIF	C22orf9
MAP6D1	LILRA1	C2CD2L
MAP7D2	LILRA2	C2CD2
MAPK8IP2	LILRA5	C2CD4D
MARK1	LILRA6	C2orf15
MAST1	LILRB2	C2orf16
MC3R	LILRB3	C2orf24
MCF2L2	LILRB5	C2orf27A
MCF2	LIMCH1	C2orf28
MCHR2	LIMS2	C2orf29
MCM10	LINGO4	C2orf34
MCM2	LIPN	C2orf3
MCM4	LMO2	C2orf42
MCM7	LMO3	C2orf43
MCM8	LMO7	C2orf44
MDK	LMOD1	C2orf47
ME1	LMOD3	C2orf49
MED12L	LOC100126784	C2orf52
MEGF10	LOC100128542	C2orf56
MELK	LOC100130933	C2orf57
MESP2	LOC100144604	C2orf60
METTL11B	LOC100192426	C2orf61
MEX3A	LOC100287718	C2orf64
MFI2	LOC100302650	C2orf66
MFSD2B	LOC121838	C2orf67
MGC14436	LOC134466	C2orf68
MGC15885	LOC145820	C2orf69
MGC16025	LOC148145	C2orf71
MGC2889	LOC149620	C2orf72
MGC4473	LOC150622	C2orf76
MGC87042	LOC154822	C2orf79
MIAT	LOC158376	C2orf81
MIF	LOC283392	C2orf82
MIOX	LOC284276	C2orf85
MKI67	LOC284578	C2orf86
MKRN3	LOC285205	C3orf10
MLF1IP	LOC285419	C3orf14
MLLT11	LOC285780	C3orf16
MMP10	LOC338651	C3orf17
MMP11	LOC339524	C3orf18
MMP12	LOC388387	C3orf19
MMP13	LOC389033	C3orf1
MMP1	LOC400794	C3orf23
MMP20	LOC400804	C3orf26
MMP3	LOC400891	C3orf27
MND1	LOC400940	C3orf30
MNX1	LOC441204	C3orf31
MORC1	LOC572558	C3orf33
MOV10L1	LOC644165	C3orf34
MPP4	LOC644538	C3orf35
MPP6	LOC647859	C3orf37
MPPED1	LOC723809	C3orf39
MPPED2	LOC728989	C3orf42
MRAP2	LOC90586	C3orf45
MRGPRX1	LONRF3	C3orf49
MRGPRX3	LOXHD1	C3orf58
MRPL47	LPCAT1	C3orf62
MSGN1	LPHN2	C3orf63
MSI1	LPIN2	C3orf64
MSI2	LPL	C3orf70
MSL3L2	LPPR3	C4orf12
MTBP	LPPR4	C4orf14
MTHFD2	LPXN	C4orf19
MTL5	LRCH2	C4orf21
MUC2	LRP2BP	C4orf29
MUCL1	LRP2	C4orf33
MYADML2	LRRC10B	C4orf34
MYBL2	LRRC18	C4orf36
MYBPC1	LRRC19	C4orf38
MYCL1	LRRC25	C4orf3
MYEOV	LRRC2	C4orf41
MYH6	LRRC31	C4orf43
MYL7	LRRC32	C4orf44
MYO18B	LRRC36	C4orf46
MYO19	LRRC43	C4orf47
MYO3A	LRRC46	C4orf6
MYO3B	LRRC48	C4orf7
MYOD1	LRRC4C	C5orf13
NAA11	LRRC50	C5orf20
NAT8L	LRRC52	C5orf22
NAV1	LRRC67	C5orf23
NCAN	LRRC6	C5orf24
NCAPD2	LRRC70	C5orf25
NCAPG2	LRRIQ1	C5orf27
NCAPG	LRRK2	C5orf28
NCAPH	LRRN3	C5orf30
NCCRP1	LRRN4CL	C5orf32
NCRNA00052	LRRN4	C5orf33
NCRNA00099	LST1	C5orf36
NCRNA00161	LTBP2	C5orf38
NCRNA00173	LTC4S	C5orf39
NDC80	LY6G6F	C5orf41
NDRG1	LY6H	C5orf43
NDUFA4L2	LY86	C5orf44
NEB	LYL1	C5orf45
NECAB2	LYVE1	C5orf47
NEFL	LYZ	C5orf51
NEFM	MAB21L2	C5orf53
NEIL3	MACROD2	C5orf54
NEK2	MAGI3	C5orf55
NELL1	MAG	C5orf62
NETO1	MAK	C6orf106
NEURL	MAMDC2	C6orf108
NEUROD2	MAN1A1	C6orf114
NEUROG1	MAOB	C6orf115
NEUROG2	MAP1LC3C	C6orf122
NFKBIL2	MAP3K15	C6orf124
NGB	MAP6	C6orf125
NGEF	MAPK15	C6orf127
NIPAL4	MAPK4	C6orf129
NKAIN1	MARCH10	C6orf130
NKAIN2	MARCH4	C6orf132
NKPD1	MARCO	C6orf134
NKX1-2	MAS1L	C6orf136
NKX2-2	MASP1	C6orf138
NKX2-3	MATN3	C6orf141
NKX2-4	MBL1P	C6orf145
NKX2-5	MDH1B	C6orf153
NKX3-2	ME3	C6orf154
NKX6-1	MEF2C	C6orf162
NLGN1	MEFV	C6orf163
NLRP10	MEGF11	C6orf164
NME1	MEIG1	C6orf167
NMNAT3	MEOX2	C6orf170
NMU	MESTIT1	C6orf186
NPBWR1	METTL7A	C6orf195
NPB	MFAP4	C6orf1
NPM3	MFNG	C6orf201
NPPC	MFSD2A	C6orf203
NPSR1	MFSD7	C6orf204
NPW	MGAM	C6orf208
NQO1	MGAT3	C6orf211
NR0B1	MGAT4A	C6orf222
NR2E1	MGC27382	C6orf225
NR5A1	MGC42105	C6orf27
NRARP	MGLL	C6orf41
NRCAM	MGP	C6orf52
NRG4	MIA2	C6orf57
NRIP3	MICAL2	C6orf62
NRK	MICALCL	C6orf72
NRSN1	MITF	C6orf81
NTRK2	MLC1	C6orf89
NTSR2	MLPH	C7orf10
NTS	MMEL1	C7orf11
NUDT10	MME	C7orf13
NUDT11	MMP19	C7orf23
NUDT1	MMP23A	C7orf25
NUDT8	MMP23B	C7orf27
NUF2	MMP24	C7orf28A
NUSAP1	MMP25	C7orf28B
NXF2	MMP28	C7orf30
NXF5	MMRN1	C7orf34
NXPH1	MMRN2	C7orf36
NXPH4	MNDA	C7orf40
ODC1	MOCS1	C7orf41
ODZ2	MOGAT1	C7orf43
ODZ4	MORN5	C7orf44
OGDHL	MOSC2	C7orf47
OIP5	MPEG1	C7orf49
OLFM1	MPO	C7orf54
OLFM4	MRAP	C7orf59
ONECUT1	MRAS	C7orf60
ONECUT2	MRC1	C7orf61
ONECUT3	MRGPRE	C7orf63
OPRK1	MRGPRF	C7orf64
OR10H1	MS4A10	C7orf70
OR10S1	MS4A14	C8ORFK29
OR11H4	MS4A15	C8orf30A
OR11H6	MS4A2	C8orf31
OR1F1	MS4A3	C8orf33
OR1F2P	MS4A4A	C8orf38
OR1J1	MS4A6E	C8orf39
OR1J4	MS4A7	C8orf40
OR2B6	MS4A8B	C8orf41
OR51B4	MSLN	C8orf42
OR51B5	MSR1	C8orf44
OR51E1	MSRA	C8orf45
OR51E2	MSRB3	C8orf46
OR52L1	MST1P9	C8orf47
OR56A5	MT1A	C8orf48
OR56B4	MT1E	C8orf51
OR5M11	MT1L	C8orf58
OR6C2	MT1M	C8orf59
OR6C70	MT2A	C8orf76
OR7A5	MUC1	C8orf77
OR7C1	MUC21	C8orf80
OR7E5P	MUSK	C8orf83
OR7E91P	MUSTN1	C8orf84
OR9A4	MYADM	C9orf103
ORC1L	MYBPHL	C9orf106
ORC6L	MYCT1	C9orf114
OSGIN1	MYH10	C9orf116
OSTalpha	MYH15	C9orf119
OTOP1	MYH1	C9orf11
OTOP2	MYH2	C9orf122
OTOP3	MYL3	C9orf123
OTP	MYL4	C9orf125
OTX1	MYL9	C9orf129
OTX2	MYLK3	C9orf130
OVOL1	MYO1A	C9orf131
OXGR1	MYO1F	C9orf139
PABPC1L2A	MYO1G	C9orf142
PABPC1L2B	MYO7B	C9orf150
PADI1	MYOCD	C9orf153
PADI3	MYOC	C9orf156
PAFAH1B3	MYOM1	C9orf163
PAGE1	MYOZ1	C9orf167
PAGE2B	MYOZ2	C9orf16
PAGE2	MYOZ3	C9orf173
PAH	MYRIP	C9orf21
PAICS	MYT1L	C9orf23
PAK1	N4BP2L1	C9orf25
PAK7	NAPSA	C9orf30
PANX2	NAPSB	C9orf37
PAPL	NAT2	C9orf3
PAQR9	NAV3	C9orf40
PARD6G	NCAM2	C9orf41
PART1	NCF1B	C9orf43
PASD1	NCF1C	C9orf44
PAX1	NCF1	C9orf45
PAX2	NCF2	C9orf46
PAX3	NCF4	C9orf47
PAX7	NCKAP1L	C9orf5
PAX9	NCKAP5	C9orf66
PBK	NCR1	C9orf68
PCDH19	NCR3	C9orf69
PCDH8	NCRNA00028	C9orf6
PCDHB17	NCRNA00032	C9orf78
PCNA	NCRNA00093	C9orf7
PCSK1	NCRNA00113	C9orf80
PC	NCRNA00162	C9orf82
PDCL2	NCRNA00189	C9orf85
PDE11A	NECAB1	C9orf86
PDIA2	NEDD9	C9orf89
PDK1	NEGR1	C9orf95
PDX1	NEK10	C9orf98
PERP	NEK5	C9orf9
PFN2	NES	C9
PGBD5	NEXN	CA11
PGD	NFAM1	CA13
PGF	NFATC2	CA2
PGLYRP2	NFE2	CA5BP
PGLYRP3	NFKBIZ	CA5B
PGLYRP4	NHEG1	CAB39
PHF21B	NHLRC4	CABLES2
PHGDH	NHSL2	CABP1
PHOX2A	NINJ2	CABP7
PI3	NKAPL	CACHD1
PIF1	NKD1	CACNA1A
PIGX	NKX2-1	CACNA1G
PIR	NLRC4	CACNA2D1
PITX1	NLRP12	CACNA2D4
PITX2	NLRP14	CACNB1
PITX3	NLRP3	CACNB3
PIWIL1	NMBR	CACNB4
PKLR	NME5	CACNG1
PKMYT1	NMUR1	CACNG4
PKP1	NNMT	CACYBP
PKP3	NOSTRIN	CADM2
PLA2G2F	NOTCH4	CADM4
PLA2R1	NOVA2	CADPS
PLAC1	NPC2	CAD
PLAU	NPFFR1	CALCOCO2
PLCH2	NPR1	CALD1
PLCZ1	NPY1R	CALHM2
PLD1	NPY5R	CALHM3
PLEK2	NPY6R	CALM1
PLEKHG4B	NR0B2	CALM3
PLEKHG6	NR1H4	CALML4
PLEKHN1	NR2F1	CALR
PLK1	NR3C2	CALU
PLK4	NR4A1	CALY
PLK5P	NR4A2	CAMK1G
PLXNB3	NR4A3	CAMK1
PMAIP1	NR5A2	CAMK2B
PMCH	NRG2	CAMK2D
PMP2	NRG3	CAMK2G
PMS2L11	NRGN	CAMK4
PNCK	NRN1L	CAMKK1
PNLDC1	NRP1	CAMKK2
PNLIPRP3	NTM	CAMLG
PNMA3	NTN4	CAMSAP1L1
PNPLA5	NTNG1	CAMSAP1
PODXL2	NTRK1	CAMTA1
POF1B	NTRK3	CAMTA2
POLE2	NUP210L	CAND1
POLQ	NWD1	CANT1
POLR2H	NXF3	CAP1
POMC	NXPH3	CAP2
POPDC3	OCLN	CAPG
POTEG	ODAM	CAPN11
POU3F1	OGN	CAPN12
POU3F2	OIT3	CAPN13
POU3F3	OLAH	CAPN1
POU3F4	OLFML1	CAPN2
POU4F1	OLR1	CAPN5
POU6F2	OR1L8	CAPN6
PPAP2C	OR2B11	CAPRIN1
PPAPDC1A	OR2W3	CAPS2
PPAT	OR52K2	CAPZA1
PPEF1	OR52N4	CAPZA2
PPFIA4	OR5K2	CAPZB
PPIF	OR6K3	CARD11
PPM1J	OR7E37P	CARD16
PPP1R3G	ORM1	CARD6
PPP2R2B	ORM2	CARD8
PPP2R2C	OSCAR	CARHSP1
PPY2	OSTBETA	CARM1
PRAME	OTC	CARNS1
PRAP1	OVCH1	CARS
PRB1	OVCH2	CASC2
PRB2	P2RX1	CASC4
PRB3	P2RX2	CASD1
PRB4	P2RX7	CASKIN2
PRC1	P2RY12	CASK
PRDM12	P2RY13	CASP10
PRDM13	P2RY14	CASP1
PRDM9	PABPC5	CASP2
PRG1	PACRG	CASP3
PRKAG3	PADI4	CASP4
PRKX	PAG1	CASP6
PROC	PAK3	CASP7
PROM2	PALM2-AKAP2	CASP8AP2
PROZ	PALM3	CASP9
PRR11	PALMD	CASQ1
PRR19	PAPSS2	CASR
PRR7	PAR-SN	CAST
PRRX2	PAR1	CASZ1
PRSS1	PARD3B	CATSPER2P1
PRSS27	PARD6B	CATSPER2
PRSS3	PARM1	CATSPERG
PRSS50	PARVG	CAV2
PSAT1	PBOV1	CBARA1
PSG4	PCDH12	CBFA2T2
PSG5	PCDH15	CBFA2T3
PSG9	PCDH17	CBFB
PSIMCT-1	PCDH20	CBLB
PSMD2	PCDH9	CBLL1
PSORS1C2	PCDHA12	CBLN3
PSPH	PCDHA13	CBL
PTDSS1	PCDHA3	CBS
PTGFRN	PCDHAC1	CBWD1
PTGR1	PCDHAC2	CBWD2
PTH2R	PCDHB1	CBWD3
PTHLH	PCDHGA12	CBWD6
PTPRH	PCDHGA2	CBX1
PTPRN	PCDHGA3	CBX3
PTPRZ1	PCDHGA5	CBX4
PTTG1	PCDHGA6	CBX7
PTTG3P	PCDHGB7	CBX8
PUS7	PCDP1	CC2D1A
PVRL1	PCK1	CC2D1B
PVRL4	PDE1B	CC2D2A
PVT1	PDE1C	CC2D2B
PYCR1	PDE2A	CCAR1
PYDC1	PDE3A	CCBL1
PYY2	PDE4C	CCBP2
QRFPR	PDE5A	CCDC101
RAB26	PDE7B	CCDC102A
RAB38	PDE8B	CCDC103
RAB3B	PDK4	CCDC107
RAB6B	PDLIM2	CCDC112
RAC3	PDZD2	CCDC113
RACGAP1P	PDZD3	CCDC117
RACGAP1	PDZRN4	CCDC11
RAD51AP1	PEAR1	CCDC120
RAD51AP2	PEBP4	CCDC121
RAD51	PECAM1	CCDC123
RAD54B	PEG3	CCDC124
RAD54L	PER1	CCDC125
RAET1K	PF4	CCDC127
RAET1L	PGC	CCDC12
RALYL	PGLYRP1	CCDC130
RANBP1	PGM5P2	CCDC132
RAPGEFL1	PGM5	CCDC134
RASAL1	PGR	CCDC137
RASL10B	PHACTR1	CCDC142
RAX	PHACTR2	CCDC144C
RBP3	PHACTR3	CCDC144NL
RCC1	PHYHD1	CCDC146
RCCD1	PI16	CCDC148
RCOR2	PID1	CCDC149
RDH12	PIGR	CCDC14
RDH16	PIK3CG	CCDC152
RDM1	PIK3R5	CCDC155
RECQL4	PILRA	CCDC157
REG1A	PIP5K1B	CCDC158
RFC4	PKD2L1	CCDC159
RFC5	PKDCC	CCDC15
RFPL1S	PKHD1L1	CCDC160
RFPL1	PKIG	CCDC18
RFX8	PKNOX2	CCDC21
RGMA	PLA1A	CCDC24
RGS20	PLA2G12B	CCDC28A
RGS6	PLA2G1B	CCDC36
RGSL1	PLA2G2A	CCDC39
RHBDL1	PLA2G4C	CCDC41
RHBDL2	PLA2G4F	CCDC42
RHBDL3	PLA2G5	CCDC43
RHBG	PLAC9	CCDC45
RHCG	PLCB2	CCDC46
RHOV	PLCL1	CCDC47
RIMBP2	PLCL2	CCDC50
RIMS2	PLCXD3	CCDC51
RIPPLY2	PLEKHB1	CCDC52
RNASE10	PLEKHH2	CCDC54
RNASE7	PLIN5	CCDC56
RNASEH2A	PLK3	CCDC59
RND2	PLLP	CCDC61
RNF168	PLN	CCDC62
RNF17	PLSCR4	CCDC66
RNF217	PM20D1	CCDC71
RNF222	PMP22	CCDC73
RPL10L	PNMA2	CCDC76
RPL22L1	PNMT	CCDC77
RPL39L	PNPLA7	CCDC80
RPL3L	PODN	CCDC82
RPP40	PODXL	CCDC85B
RPS6KA6	PON1	CCDC85C
RPSAP52	PON3	CCDC86
RPTN	PPARGC1A	CCDC87
RRM2	PPBP	CCDC88A
RSPH6A	PPIL6	CCDC88B
RTBDN	PPP1R12B	CCDC89
RTP1	PPP1R14A	CCDC90A
RTP3	PPP1R15A	CCDC90B
RUNDC3A	PPP1R16B	CCDC91
S100A2	PPP1R1B	CCDC92
S100A7A	PPP3R2	CCDC93
S100A7	PPYR1	CCDC96
S1PR5	PRAM1	CCDC99
SAGE1	PRDM16	CCDC9
SALL1	PRELP	CCHCR1
SALL3	PREX1	CCL20
SALL4	PREX2	CCL22
SBSN	PRF1	CCL25
SC65	PRG4	CCL27
SCG2	PRICKLE2	CCL28
SCML2	PRKCB	CCL3L1
SCN2A	PRKCE	CCL3L3
SCN5A	PRKCQ	CCL3
SCN8A	PRKG1	CCL4L2
SCN9A	PRND	CCL4
SCUBE3	PROK2	CCL5
SDC1	PRR15L	CCL8
SDK1	PRSSL1	CCNB1IP1
SDK2	PRTG	CCNB3
SDR9C7	PRTN3	CCNC
SELV	PRUNE2	CCND1
SEMA4B	PRX	CCND3
SEMG1	PSAPL1	CCNDBP1
SEPT12	PTAFR	CCNG1
SERPINA11	PTCRA	CCNG2
SERPINA12	PTGDS	CCNH
SERPINA4	PTGER1	CCNI
SERPINB11	PTGER2	CCNK
SERPINB12	PTGFR	CCNO
SERPINB13	PTGIR	CCNT1
SERPINB2	PTGIS	CCNT2
SERPINB3	PTGS2	CCNYL1
SERPINB4	PTH1R	CCNY
SERPINB5	PTPN21	CCPG1
SERPINB7	PTPN5	CCR10
SERPINE2	PTPRB	CCR4
SESN3	PTPRC	CCR5
SFN	PTPRE	CCR6
SFRS13B	PTPRM	CCR7
SFXN1	PTPRN2	CCT2
SGCZ	PTPRQ	CCT3
SGOL1	PTPRR	CCT4
SGOL2	PTX3	CCT5
SH2D5	PYGM	CCT6A
SHCBP1	PZP	CCT6P1
SHISA6	RAB17	CCT7
SHISA7	RAB37	CCT8
SHISA9	RAI2	CD109
SHMT2	RAMP2	CD14
SHOX2	RAMP3	CD151
SIAH2	RANBP3L	CD163L1
SIM2	RAPGEF2	CD164L2
SIX1	RAPGEF3	CD164
SIX2	RARRES2	CD180
SIX3	RASGEF1B	CD1B
SIX4	RASGRF1	CD1D
SKA1	RASGRP2	CD200R1
SKA3	RASGRP4	CD209
SKP2	RASIP1	CD226
SLAMF9	RASL12	CD22
SLC12A8	RASSF2	CD247
SLC13A5	RASSF3	CD248
SLC15A1	RBMS2	CD24
SLC16A14	RBMS3	CD276
SLC16A1	RBMXL2	CD28
SLC16A8	RBP2	CD2AP
SLC16A9	RBP4	CD2BP2
SLC18A3	RBPMS	CD2
SLC1A4	RCAN2	CD300A
SLC1A6	RCSD1	CD320
SLC22A11	RD3	CD3D
SLC22A20	RECK	CD3EAP
SLC22A25	RELN	CD3E
SLC24A2	REM1	CD3G
SLC25A10	REN	CD40
SLC26A10	REPS2	CD44
SLC29A4	RERGL	CD47
SLC2A12	RERG	CD48
SLC2A1	RETN	CD58
SLC30A10	RFPL4A	CD59
SLC30A3	RFTN1	CD5
SLC34A1	RFX2	CD63
SLC35F3	RGL3	CD6
SLC38A11	RGN	CD79B
SLC39A2	RGR	CD7
SLC44A5	RGS13	CD80
SLC47A2	RGS18	CD81
SLC4A11	RGS22	CD82
SLC4A3	RGS2	CD84
SLC4A9	RGS5	CD86
SLC5A11	RGS7BP	CD8A
SLC5A12	RHOBTB2	CD96
SLC5A7	RHOB	CD99L2
SLC6A10P	RHOJ	CD9
SLC6A11	RICH2	CDADC1
SLC6A15	RMST	CDAN1
SLC6A2	RNASE13	CDC123
SLC6A8	RNASE1	CDC14A
SLC7A11	RNASE4	CDC14C
SLC7A3	RND1	CDC16
SLC7A5P1	RNF125	CDC20B
SLC7A5	RNF133	CDC23
SLC7A8	RNF148	CDC25B
SLC8A2	RNF180	CDC26
SLC9A2	ROBO4	CDC27
SLC9A3R1	ROPN1L	CDC34
SLC9A3	ROR1	CDC37L1
SLC9A4	RORC	CDC40
SLCO1B1	ROS1	CDC42BPA
SLCO1B3	RP1	CDC42BPB
SLCO6A1	RPH3AL	CDC42BPG
SLITRK1	RPL13AP17	CDC42EP1
SLURP1	RPL23AP32	CDC42EP2
SMAD5OS	RPS6KA2	CDC42EP3
SMC1B	RRAD	CDC42EP4
SMCP	RRAS	CDC42EP5
SMEK3P	RS1	CDC42SE1
SMOC1	RSPH10B2	CDC42SE2
SMO	RSPH1	CDC42
SMPX	RSPH4A	CDC5L
SNAI2	RSPH9	CDC73
SNAP91	RSPO1	CDC7
SNCB	RSPO2	CDCA7L
SNHG1	RSPO3	CDCP1
SNHG4	RSPO4	CDCP2
SNORA76	RTKN2	CDH11
SNX31	RTN1	CDH1
SOHLH1	RUNDC3B	CDH20
SOHLH2	RUNX1T1	CDH26
SORCS3	RXFP1	CDH6
SORD	RXFP2	CDK11B
SOST	RXRG	CDK12
SOX11	S100A3	CDK13
SOX12	S100A4	CDK14
SOX15	S1PR1	CDK16
SOX1	S1PR4	CDK17
SOX21	SAMD11	CDK18
SOX2OT	SAMD14	CDK20
SOX2	SAMD3	CDK2AP1
SP8	SAMD4A	CDK2AP2
SP9	SAMHD1	CDK2
SPAG5	SASH1	CDK3
SPANXA2	SASH3	CDK4
SPANXB2	SCARA5	CDK5RAP1
SPANXC	SCARF1	CDK5RAP2
SPANXE	SCEL	CDK5RAP3
SPATA19	SCGB1A1	CDK5
SPC24	SCGB2A1	CDK6
SPC25	SCGB3A1	CDK7
SPDYC	SCGB3A2	CDK8
SPEM1	SCGN	CDKAL1
SPERT	SCN1A	CDKL1
SPINK7	SCN2B	CDKL3
SPOCK1	SCN4B	CDKN1A
SPOCK3	SCN7A	CDKN1C
SPP1	SCNN1B	CDKN2AIPNL
SPRR1A	SCNN1G	CDKN2BAS
SPRR1B	SCRG1	CDKN2B
SPRR2A	SCTR	CDKN2C
SPRR2B	SCUBE1	CDKN2D
SPRR2C	SDC4	CDNF
SPRR2D	SDPR	CDON
SPRR2E	SDR16C5	CDR2
SPRR2F	SEC14L3	CDRT1
SPRR2G	SECISBP2L	CDS1
SPRR3	SEL1L2	CDS2
SPRR4	SELENBP1	CDSN
SPTBN2	SELE	CDYL2
SPZ1	SELPLG	CDYL
SRD5A1	SELP	CEACAM19
SRRM3	SEMA3B	CEACAM22P
SRXN1	SEMA3E	CEACAM5
SSTR5	SEMA3G	CEBPB
SSX1	SEMA5A	CEBPD
SSX2	SEPP1	CEBPE
SSX4	SEPT4	CEBPG
SSX6	SERPINA1	CEBPZ
ST8SIA2	SERPINA6	CECR2
STAR	SERPIND1	CECR4
STATH	SERPING1	CECR5
STC2	SFRP5	CECR7
STEAP1	SFTA1P	CELF1
STIL	SFTA2	CELF4
STL	SFTA3	CELSR1
STMN4	SFTPA1	CENPJ
STON2	SFTPA2	CENPQ
STRA6	SFTPB	CENPT
STRA8	SFTPC	CENPV
STRC	SFTPD	CEP120
STXBP5L	SGCA	CEP152
STYK1	SGCG	CEP170L
SULT4A1	SGK269	CEP170
SUN3	SGMS2	CEP192
SUSD4	SGSM1	CEP250
SV2A	SH2D1B	CEP350
SV2B	SH2D3C	CEP57
SYCE2	SH2D4B	CEP63
SYCP1	SH3BP5	CEP68
SYNGR4	SH3GL2	CEP70
SYT12	SHC3	CEP72
SYT13	SHE	CEP76
SYT14L	SHISA3	CEP78
SYT14	SHROOM3	CEP97
SYT16	SHROOM4	CEPT1
SYT1	SIGLEC11	CERCAM
SYT2	SIGLEC14	CERKL
SYT5	SIGLEC16	CERK
SYT9	SIGLEC1	CES3
TAC3	SIGLEC5	CES8
TAF7L	SIGLEC6	CFB
TAS2R38	SIGLEC7	CFHR3
TBL1XR1	SIGLEC9	CFH
TBX10	SIGLECP3	CFLAR
TBX18	SIRPB1	CGGBP1
TBX20	SIRPB2	CGRRF1
TCAM1P	SIRPD	CH25H
TCEB3B	SLA	CHAD
TCHHL1	SLC10A2	CHCHD10
TCHH	SLC11A1	CHCHD2
TCN1	SLC14A1	CHCHD3
TCTEX1D2	SLC15A3	CHCHD4
TDH	SLC16A12	CHCHD5
TDRD12	SLC16A4	CHCHD6
TDRD5	SLC17A3	CHCHD7
TDRG1	SLC17A8	CHCHD8
TERC	SLC18A2	CHD1L
TERT	SLC19A3	CHD1
TET1	SLC1A1	CHD2
TEX101	SLC1A7	CHD4
TEX11	SLC22A10	CHD5
TEX13B	SLC22A3	CHD6
TEX15	SLC22A4	CHD9
TEX19	SLC23A1	CHERP
TFAP2A	SLC24A4	CHIC1
TFAP2B	SLC26A3	CHIC2
TFAP2C	SLC26A8	CHIT1
TFAP2D	SLC26A9	CHKA
TFAP4	SLC27A6	CHKB-CPT1B
TFF2	SLC34A2	CHKB
TFR2	SLC39A12	CHML
TFRC	SLC39A8	CHMP1A
TGIF2LX	SLC43A3	CHMP1B
TGIF2LY	SLC44A4	CHMP2B
TGM3	SLC46A2	CHMP4A
TGM4	SLC4A1	CHMP4C
TGM5	SLC4A4	CHMP7
TGM6	SLC5A2	CHN1
TG	SLC5A4	CHN2
THEG	SLC5A8	CHORDC1
THEM5	SLC5A9	CHPF2
THOC3	SLC6A12	CHPF
THSD7B	SLC6A13	CHPT1
TIMELESS	SLC6A14	CHP
TINAG	SLC6A20	CHRAC1
TK1	SLC6A4	CHRDL2
TLL2	SLC7A2	CHRFAM7A
TLX1NB	SLC7A7	CHRM4
TLX1	SLC8A3	CHRM5
TLX2	SLC9A11	CHRNA10
TLX3	SLC9A3R2	CHST10
TMC1	SLCO2A1	CHST11
TMEM117	SLCO2B1	CHST12
TMEM132A	SLFN14	CHST13
TMEM145	SLFNL1	CHST14
TMEM14A	SLIT2	CHST1
TMEM158	SLIT3	CHST3
TMEM171	SLN	CHST5
TMEM177	SLPI	CHSY1
TMEM179	SMAD6	CHSY3
TMEM184A	SMAD7	CHUK
TMEM200C	SMAD9	CHURC1
TMEM20	SMTNL2	CIAO1
TMEM211	SNED1	CIAPIN1
TMEM40	SNTB1	CIB2
TMEM52	SNTN	CILP2
TMEM63C	SNX20	CINP
TMEM79	SNX25	CIR1
TMEM84	SNX30	CIRBP
TMEM90B	SOBP	CIRH1A
TMPRSS11A	SOCS3	CISD1
TMPRSS11BNL	SOD3	CISD2
TMPRSS11B	SORBS1	CITED4
TMPRSS11D	SORBS2	CIT
TMPRSS11F	SORCS2	CIZ1
TMPRSS15	SOX17	CKAP4
TMPRSS4	SOX18	CKAP5
TMTC3	SOX7	CKB
TNC	SPAG6	CKLF
TNFRSF18	SPAG8	CLASP1
TNFSF18	SPATA13	CLASP2
TNNI3	SPATA18	CLCC1
TNNT1	SPATA4	CLCF1
TNS4	SPATA6	CLCN1
TOP2A	SPATS1	CLCN6
TP53AIP1	SPDEF	CLCNKA
TP53TG3B	SPEF1	CLC
TP63	SPHKAP	CLDN10
TPBG	SPI1	CLDN11
TPD52L1	SPINLW1	CLDN12
TPI1P2	SPNS2	CLDN14
TPI1P3	SPNS3	CLDN16
TPO	SPN	CLDN23
TPRG1	SPOCK2	CLDN3
TPRXL	SPON1	CLDN4
TPTE	SPRY4	CLDN6
TPX2	SPTBN1	CLDND1
TRAIP	SPTLC3	CLDND2
TRDN	SRD5A2	CLEC16A
TREML3	SRGN	CLEC18A
TRIB3	SRL	CLEC18C
TRIM15	SSC5D	CLEC2B
TRIM16L	SSTR1	CLEC5A
TRIM16	ST3GAL5	CLEC7A
TRIM29	ST6GALNAC3	CLECL1
TRIM45	ST6GALNAC5	CLGN
TRIM48	ST8SIA6	CLIC4
TRIM49	STAB2	CLIC6
TRIM54	STAC	CLIP3
TRIM59	STARD13	CLIP4
TRIM72	STARD8	CLK1
TRIM7	STEAP4	CLK2P
TRIM9	STK32A	CLK2
TRIP13	STK33	CLK4
TROAP	STOML3	CLMN
TRPA1	STX11	CLN3
TRPM3	SULT1A2	CLN5
TRPM5	SULT1B1	CLN6
TRPM8	SULT1C4	CLN8
TRPV3	SUMO1P1	CLNK
TRPV4	SUSD2	CLNS1A
TRY6	SUSD5	CLP1
TSKU	SVEP1	CLPB
TSNAX-DISC1	SYN3	CLPP
TSPY1	SYNC	CLPTM1L
TSPY2	SYNE1	CLPX
TSPY3	SYNPO2L	CLRN1OS
TTBK1	SYNPO2	CLSTN1
TTC22	SYNPO	CLSTN2
TTK	SYPL2	CLTA
[truncated: 8,347 more rows]

## Sheet: Basal
UP	DOWN	NS
A2ML1	A2M	A1BG
AAA1	AATK	A4GALT
AADACL2	ABCA3	A4GNT
ABCA12	ABCA6	AAAS
ABCA13	ABCA8	AACSL
ABCA17P	ABCA9	AACS
ABCA4	ABCB1	AADAT
ABCC11	ABCC6P1	AAGAB
ABCC5	ABCC6P2	AAMP
ABCG8	ABCC6	AANAT
ACCN2	ABCC8	AARS2
ACOT11	ABCG2	AARSD1
ACOT12	ABI3BP	AARS
ACPT	ABLIM3	AASDHPPT
ACRV1	ACACB	AASDH
ACTL6A	ACADL	AASS
ACTL8	ACE	AATF
ACVR1C	ACMSD	ABCA10
ADAD2	ACOX2	ABCB11
ADAM12	ACOXL	ABCB6
ADAM23	ACP5	ABCB8
ADAM32	ACSL5	ABCB9
ADAMTS20	ACSM1	ABCC10
ADAMTSL5	ACSM2A	ABCC12
ADA	ACSM2B	ABCC13
ADCK5	ACSM3	ABCC1
ADCY10	ACSM5	ABCC2
ADCY2	ACSS3	ABCC3
ADH1C	ACTN2	ABCC4
ADH7	ACVRL1	ABCC9
ADIPOQ	ADAM29	ABCD2
ADM2	ADAMTS1	ABCD3
AFP	ADAMTS4	ABCD4
AGMAT	ADAMTS8	ABCE1
AGXT	ADAMTS9	ABCF1
AHNAK2	ADAMTSL3	ABCF2
AIM1L	ADAMTSL4	ABCF3
AIM2	ADARB1	ABCG1
AK3L1	ADCY4	ABCG4
AKR1B10	ADCY8	ABCG5
AKR1B15	ADCYAP1R1	ABHD10
AKR1C1	ADCYAP1	ABHD11
AKR1C2	ADH1A	ABHD12B
AKR1D1	ADH1B	ABHD13
AKR7A3	ADPRH	ABHD14A
ALDH1L1	ADRA1A	ABHD14B
ALDH3A1	ADRA1B	ABHD1
ALDH3B2	ADRB1	ABHD2
ALG1L2	ADRB2	ABHD3
ALG1L	AFF3	ABHD5
ALOX12B	AG2	ABHD6
ALOX12P2	AGBL1	ABI1
ALOX12	AGER	ABI2
ALOXE3	AGR3	ABI3
ALPK2	AGRP	ABL1
ALX1	AGTR1	ABLIM1
ALX4	AGTR2	ABP1
AMAC1	AHCYL2	ABRA
AMH	AHSP	ABR
AMTN	AK1	ABT1
ANKRD22	AK7	ABTB1
ANKRD2	AKAP12	ABTB2
ANKRD34B	AKAP14	ACAA1
ANKRD7	AKAP2	ACAA2
ANLN	AKAP4	ACAD11
ANXA10	ALAS2	ACAD9
ANXA8L1	ALDH1A2	ACADM
ANXA8	ALDH2	ACADSB
AP3B2	ALDH3B1	ACADS
APC2	ALOX15B	ACAP1
APCDD1L	ALOX5AP	ACAP2
APOBEC3B	ALOX5	ACAP3
AQP12B	ALPK3	ACAT1
ARHGAP11A	ALPL	ACAT2
ARHGAP11B	ALPPL2	ACBD3
ARHGAP36	ALPP	ACBD4
ARHGEF19	ALS2CR12	ACBD5
ARHGEF4	AMBP	ACBD6
ARID3C	AMHR2	ACCN5
ARL14	AMICA1	ACCS
ARL4D	AMY1A	ACD
ARL9	ANGPT1	ACE2
ARNTL2	ANGPT4	ACHE
ARSF	ANGPTL1	ACIN1
ARSH	ANGPTL5	ACLY
ARTN	ANGPTL7	ACN9
ASCL4	ANK2	ACO1
ASF1B	ANKFN1	ACO2
ASNS	ANKRD1	ACOT1
ASPM	ANKRD29	ACOT2
ATAD2	ANKRD44	ACOT4
ATAD5	ANKS1B	ACOT6
ATG9B	ANO2	ACOT7
ATOH7	ANO5	ACOT8
ATP10B	ANXA3	ACP1
ATP13A5	AOC3	ACP6
ATP2A1	AOX1	ACPL2
ATP4A	APBB1	ACPP
ATRNL1	APLN	ACRBP
AURKAPS1	APOA1	ACR
AURKA	APOA5	ACSBG1
AURKB	APOB48R	ACSBG2
B3GALT5	APOBEC2	ACSF2
B3GNT3	APOBEC4	ACSL1
B3GNT4	APOH	ACSL3
B4GALNT1	APOL3	ACSL4
B4GALNT2	APOLD1	ACSL6
B4GALNT4	AQP1	ACSS1
BAGE	AQP4	ACSS2
BAI1	AQP7	ACTA2
BAIAP2L2	AQP8	ACTBL2
BARX1	AQP9	ACTC1
BARX2	ARC	ACTG1
BASP1	ARHGAP18	ACTG2
BBOX1	ARHGAP20	ACTN1
BCL11A	ARHGAP29	ACTR1A
BCL2L10	ARHGAP31	ACTR2
BCL8	ARHGAP6	ACTR3B
BDH1	ARHGEF10	ACTR3
BEST2	ARHGEF15	ACTR5
BEST3	ARHGEF38	ACTR6
BHMT	ARHGEF6	ACTR8
BIK	ARMC3	ACVR1B
BIRC5	ARMC4	ACVR1
BLM	ARRB1	ACVR2A
BMP7	ART1	ACY1
BNC1	ART4	ACY3
BOLL	ARX	ACYP1
BOP1	ASPA	ADAL
BPIL2	ASZ1	ADAM11
BRDT	ATF3	ADAM15
BRIP1	ATOH8	ADAM17
BRSK1	ATP10A	ADAM19
BTBD11	ATP11A	ADAM20
BTBD17	ATP13A4	ADAM21P1
BUB1B	ATP1A2	ADAM21
BUB1	ATP1B2	ADAM28
C10orf122	ATP8A1	ADAM33
C10orf55	AVPR2	ADAM8
C10orf62	AWAT2	ADAM9
C10orf82	AZGP1	ADAMDEC1
C10orf90	AZU1	ADAMTS10
C10orf91	B3GALT2	ADAMTS12
C10orf99	B3GNT7	ADAMTS13
C11orf41	BAI3	ADAMTS14
C11orf53	BANK1	ADAMTS17
C11orf82	BCL6B	ADAMTS18
C11orf86	BDNF	ADAMTSL1
C11orf87	BEND2	ADAMTSL2
C12orf36	BEND4	ADAP2
C12orf48	BEND7	ADARB2
C12orf54	BHMT2	ADAT2
C12orf56	BIN2	ADAT3
C12orf70	BMP2	ADCK1
C12orf77	BMP5	ADCK2
C13orf38	BMP6	ADCK4
C14orf162	BMPER	ADCY5
C14orf34	BMX	ADCY6
C14orf39	BTK	ADCY7
C14orf48	BTNL3	ADCY9
C15orf42	BTNL8	ADC
C15orf48	BTNL9	ADD1
C15orf60	C10orf107	ADD2
C16orf11	C10orf108	ADH4
C16orf59	C10orf10	ADH5
C16orf73	C10orf116	ADH6
C16orf74	C10orf128	ADHFE1
C16orf75	C10orf67	ADM
C17orf53	C10orf72	ADNP2
C17orf77	C10orf79	ADNP
C17orf93	C10orf93	ADORA1
C17orf99	C10orf95	ADORA2A
C18orf26	C11orf16	ADORA2B
C18orf2	C11orf21	ADORA3
C18orf56	C11orf66	ADPRHL2
C19orf48	C11orf88	ADRA1D
C19orf77	C11orf9	ADRA2A
C1QL1	C12orf27	ADRA2B
C1QL4	C12orf39	ADRB3
C1QTNF6	C12orf63	ADRBK1
C1orf106	C12orf69	ADRBK2
C1orf110	C13orf15	ADRM1
C1orf112	C13orf30	ADSL
C1orf125	C13orf36	ADSSL1
C1orf135	C13orf39	ADSS
C1orf161	C14orf132	AEBP2
C1orf170	C14orf139	AES
C1orf180	C14orf166B	AFAP1L1
C1orf182	C14orf180	AFAP1L2
C1orf49	C14orf49	AFAP1
C1orf61	C15orf26	AFARP1
C1orf65	C15orf51	AFF1
C1orf68	C16orf54	AFF4
C1orf74	C16orf71	AFG3L2
C20orf141	C16orf89	AFMID
C20orf151	C17orf54	AFTPH
C20orf186	C17orf72	AGAP11
C20orf197	C17orf76	AGAP2
C21orf125	C17orf87	AGAP4
C21orf88	C18orf34	AGAP7
C2CD4A	C19orf35	AGBL2
C2orf14	C19orf38	AGBL3
C2orf48	C19orf59	AGBL5
C2orf82	C19orf69	AGFG2
C3orf21	C1QA	AGGF1
C3orf30	C1QB	AGK
C3orf43	C1QTNF2	AGL
C3orf57	C1QTNF7	AGPAT2
C3orf65	C1QTNF9	AGPAT5
C3orf67	C1orf114	AGPAT9
C3orf72	C1orf116	AGPHD1
C3orf74	C1orf129	AGRN
C4orf17	C1orf130	AGTPBP1
C4orf26	C1orf141	AGTRAP
C4orf51	C1orf150	AGT
C4orf6	C1orf158	AGXT2L2
C4orf7	C1orf162	AHCTF1
C5orf34	C1orf168	AHCYL1
C5orf46	C1orf173	AHCY
C6orf10	C1orf189	AHDC1
C6orf127	C1orf192	AHI1
C6orf141	C1orf194	AHNAK
C6orf142	C1orf230	AHR
C6orf15	C1orf87	AHSA1
C6orf218	C1orf88	AHSA2
C6orf222	C1orf92	AHSG
C7orf10	C20orf160	AICDA
C7orf33	C20orf200	AIDA
C7orf52	C20orf202	AIF1L
C7orf65	C20orf26	AIF1
C8ORFK29	C20orf56	AIFM1
C8orf22	C20orf85	AIFM3
C9orf100	C21orf128	AIG1
C9orf140	C21orf62	AIM1
C9orf169	C22orf15	AIMP1
C9orf53	C2CD4B	AIMP2
C9orf84	C2orf39	AIRE
CA12	C2orf40	AK2
CA6	C2orf50	AK3
CA9	C2orf58	AKAP10
CABYR	C2orf62	AKAP11
CACNA1B	C2orf71	AKAP13
CADM4	C2orf73	AKAP5
CAGE1	C2orf77	AKAP6
CALB1	C2	AKAP7
CALCB	C3orf15	AKAP8L
CALML3	C3orf36	AKAP9
CALML5	C4BPA	AKD1
CALML6	C4BPB	AKIRIN2
CAMK2B	C4orf22	AKNA
CAMK2N2	C4orf31	AKR1A1
CAPN14	C5AR1	AKR1C3
CAPNS2	C5orf49	AKR1E2
CAPZA3	C5orf4	AKR7A2
CARD14	C5	AKR7L
CARD17	C6orf103	AKT1S1
CARD18	C6orf118	AKT2
CASC5	C6orf123	AKT3
CASKIN1	C6orf155	AKTIP
CASP14	C6orf165	ALAD
CBLC	C6orf174	ALAS1
CBLN2	C6orf25	ALCAM
CBX2	C6orf97	ALDH16A1
CCDC140	C6	ALDH18A1
CCDC144NL	C7orf16	ALDH1A3
CCDC150	C7orf41	ALDH1B1
CCDC34	C7orf45	ALDH1L2
CCDC38	C7orf57	ALDH3A2
CCDC58	C7orf58	ALDH4A1
CCKBR	C7	ALDH5A1
CCL26	C8B	ALDH6A1
CCL27	C8orf34	ALDH8A1
CCNA1	C8orf46	ALDOA
CCNA2	C8orf4	ALDOB
CCNB1	C8orf85	ALDOC
CCNB2	C9orf117	ALG10B
CCNE1	C9orf135	ALG10
CCNE2	C9orf152	ALG12
CCNF	C9orf171	ALG2
CD177	C9orf24	ALG3
CD24	CA1	ALG6
CDC20	CA3	ALG8
CDC25A	CA4	ALKBH1
CDC25C	CABLES1	ALKBH2
CDC45	CABP5	ALKBH3
CDC6	CACNA1D	ALKBH4
CDCA2	CACNA1S	ALKBH6
CDCA3	CACNA2D2	ALLC
CDCA4	CACNB4	ALMS1
CDCA5	CACNG1	ALPK1
CDCA7	CACNG4	ALS2CL
CDCA8	CACNG6	ALS2CR11
CDH12	CADM1	ALS2CR4
CDH18	CALCRL	ALS2CR8
CDH24	CAMP	ALS2
CDH3	CAPN3	ALX3
CDH8	CAPN8	AMACR
CDH9	CAPN9	AMIGO1
CDHR1	CAPSL	AMMECR1L
CDK1	CASC1	AMMECR1
CDK5R1	CASP12	AMN1
CDK5R2	CASP5	AMN
CDKN2A	CASQ2	AMOTL1
CDKN3	CASS4	AMOTL2
CDSN	CATSPER1	AMPD1
CDT1	CAT	AMPD2
CDX1	CAV1	AMPD3
CDX2	CAV3	AMPH
CEACAM5	CBLN4	AMT
CEACAM7	CCBE1	AMY2A
CECR7	CCDC108	AMY2B
CELA3B	CCDC135	AMZ1
CELF5	CCDC13	AMZ2
CELP	CCDC141	ANAPC11
CELSR2	CCDC147	ANAPC13
CELSR3	CCDC151	ANAPC16
CEL	CCDC155	ANAPC1
CENPA	CCDC17	ANAPC5
CENPE	CCDC19	ANAPC7
CENPF	CCDC33	ANGPT2
CENPH	CCDC37	ANG
CENPI	CCDC39	ANK1
CENPK	CCDC42B	ANK3
CENPM	CCDC46	ANKAR
CENPP	CCDC48	ANKDD1A
CENPW	CCDC54	ANKFY1
CEP55	CCDC65	ANKHD1-EIF4EBP3
CES7	CCDC68	ANKHD1
CFHR3	CCDC69	ANKH
CFHR4	CCDC81	ANKIB1
CGB1	CCDC85A	ANKK1
CGB2	CCIN	ANKLE1
CGB5	CCL14-CCL15	ANKLE2
CGB7	CCL14	ANKMY1
CGB8	CCL15	ANKRA2
CGB	CCL16	ANKRD10
CGREF1	CCL23	ANKRD12
CHAC2	CCL24	ANKRD13A
CHAF1B	CCL2	ANKRD13B
CHAT	CCR1	ANKRD13C
CHEK1	CCR9	ANKRD13D
CHEK2	CCRL1	ANKRD16
CHGB	CCRL2	ANKRD19
CHODL	CD101	ANKRD23
CHP2	CD160	ANKRD24
CHRNA5	CD163	ANKRD26
CHRNA9	CD22	ANKRD28
CHRNB2	CD244	ANKRD32
CHRNB4	CD300C	ANKRD33
CHRNG	CD300E	ANKRD34A
CHTF18	CD300LF	ANKRD34C
CIDEA	CD300LG	ANKRD35
CILP2	CD302	ANKRD36B
CKAP2L	CD33	ANKRD36
CKMT1A	CD34	ANKRD39
CKMT1B	CD36	ANKRD40
CKS1B	CD37	ANKRD42
CLCA2	CD40LG	ANKRD43
CLCA3P	CD52	ANKRD45
CLCA4	CD55	ANKRD49
CLCN1	CD5L	ANKRD52
CLCN2	CD69	ANKRD53
CLDN10	CD74	ANKRD54
CLDN14	CD83	ANKRD55
CLDN16	CD93	ANKRD56
CLDN17	CD97	ANKRD57
CLDN19	CDH10	ANKRD58
CLDN1	CDH5	ANKRD5
CLEC18B	CDHR3	ANKRD6
CLEC18C	CDHR4	ANKRD9
CLEC2A	CDK15	ANKS1A
CLEC2L	CDKL1	ANKS4B
CLEC3A	CDKL2	ANKS6
CLLU1OS	CDO1	ANKZF1
CLSPN	CEACAM20	ANO10
CNFN	CEACAM21	ANO1
CNGB1	CEACAM4	ANO3
CNGB3	CEACAM8	ANO6
CNNM1	CELA2A	ANO7
CNPY1	CELA2B	ANO9
CNTD2	CELF2	ANP32B
CNTNAP2	CETP	ANP32C
CNTNAP4	CFC1B	ANP32E
CNTNAP5	CFD	ANPEP
COCH	CFL2	ANTXR2
COL10A1	CFP	ANUBL1
COL11A1	CFTR	ANXA11
COL17A1	CGNL1	ANXA13
COL1A1	CGN	ANXA1
COL22A1	CH25H	ANXA2P2
COL2A1	CHI3L2	ANXA2P3
COL4A6	CHIA	ANXA2
COL5A2	CHRDL1	ANXA4
COL7A1	CHRM1	ANXA5
COL9A1	CHRM2	ANXA6
COL9A2	CHRNA2	ANXA8L2
COL9A3	CIB4	AOAH
COX6B2	CITED2	AOC2
COX7B2	CKMT2	AP1AR
COX8C	CLCNKB	AP1B1
CPA4	CLDN18	AP1G1
CPNE7	CLDN5	AP1G2
CRABP1	CLEC12A	AP1M1
CRABP2	CLEC14A	AP1M2
CRCT1	CLEC1A	AP1S1
CREG2	CLEC1B	AP1S2
CRHR1	CLEC3B	AP2A1
CRNN	CLEC4C	AP2A2
CRYAA	CLEC4D	AP2B1
CRYBA2	CLEC4M	AP2M1
CRYBB3	CLEC6A	AP2S1
CRYGN	CLEC9A	AP3D1
CSAG1	CLIC2	AP3M2
CSAG2	CLIC3	AP3S1
CSAG3	CLIC5	AP4M1
CSN1S1	CMA1	APAF1
CSN3	CMTM5	APBA2
CST11	CNGA4	APBA3
CST1	CNKSR2	APBB1IP
CST4	CNR1	APBB2
CST9	CNRIP1	APC
CSTA	CNTN6	APEX1
CSTL1	COBL	APEX2
CT45A1	COL13A1	APH1A
CT45A2	COL29A1	APH1B
CT45A4	COL4A3	API5
CT45A5	COL4A4	APIP
CT45A6	COL6A6	APITD1
CTAG1B	COLEC12	APLF
CTAG2	CORO2B	APLNR
CTCFL	COX4I2	APLP2
CTHRC1	COX7A1	APOA1BP
CTSL2	CPA3	APOBEC3A
CTXN3	CPAMD8	APOBEC3C
CXCL13	CPB2	APOBEC3F
CXCL14	CPM	APOB
CXCL6	CPNE9	APOC1
CXCR7	CR1	APOC2
CXorf48	CRB1	APOC4
CXorf49B	CRH	APOE
CXorf61	CRLF2	APOL1
CYB5R2	CRTAC1	APOL2
CYP24A1	CRTAM	APOL6
CYP26A1	CRYM	APOO
CYP27B1	CSF1	APPBP2
CYP27C1	CSF3R	APPL1
CYP2C18	CSF3	APP
CYP2C19	CSRNP1	APRT
CYP2C9	CST5	APTX
CYP2D7P1	CTNNAL1	AQP11
CYP2S1	CTNND2	AQP2
CYP2W1	CTSG	AQP6
CYP4F11	CTSS	AQPEP
CYP4F2	CTSW	ARAF
CYP4F3	CX3CR1	ARAP1
CYP4F8	CXCL12	ARAP2
D4S234E	CXCL2	ARAP3
DAPL1	CXCL3	AREG
DAZ1	CXCL5	ARF5
DAZL	CXCR1	ARF6
DBF4	CXorf36	ARFGAP1
DBX2	CXorf41	ARFGAP3
DCAF12L2	CYB5A	ARFGEF1
DCAF4L2	CYBB	ARFGEF2
DCAF8L2	CYBRD1	ARFIP1
DCST1	CYFIP2	ARFRP1
DCX	CYP17A1	ARG1
DDIT4	CYP1A1	ARG2
DDN	CYP1A2	ARHGAP10
DDX11	CYP21A2	ARHGAP12
DDX12	CYP27A1	ARHGAP15
DDX4	CYP2B7P1	ARHGAP17
DDX53	CYP3A7	ARHGAP22
DEC1	CYP4B1	ARHGAP23
DEFB103B	CYR61	ARHGAP24
DEFB126	CYS1	ARHGAP25
DEFB1	CYYR1	ARHGAP26
DEFB4A	DAAM2	ARHGAP28
DEPDC1B	DACH1	ARHGAP30
DEPDC1	DAO	ARHGAP32
DEPDC7	DAPK1	ARHGAP33
DGCR5	DAPK2	ARHGAP39
DGCR9	DARC	ARHGAP42
DGKA	DBH	ARHGAP8
DGKI	DCC	ARHGAP9
DHRS2	DCDC2B	ARHGDIB
DIO2	DCDC2	ARHGEF10L
DIRAS1	DDAH1	ARHGEF11
DIRC1	DDC	ARHGEF12
DIRC3	DDO	ARHGEF16
DKFZp434J0226	DEFA1B	ARHGEF17
DKFZp686A1627	DEFA4	ARHGEF1
DKK4	DENND2A	ARHGEF2
DLGAP5	DENND3	ARHGEF35
DLK1	DES	ARHGEF3
DLK2	DGKK	ARHGEF5
DLL3	DHH	ARHGEF7
DLX1	DIRAS3	ARHGEF9
DLX2	DISP1	ARID2
DLX3	DLC1	ARID3A
DLX5	DLEC1	ARID4A
DLX6AS	DLGAP2	ARID4B
DLX6	DLL4	ARID5A
DMBX1	DMBT1	ARID5B
DMC1	DMRTC1B	ARIH2
DMP1	DNAH10	ARL10
DMRT1	DNAH12	ARL11
DMRT2	DNAH6	ARL13A
DMRT3	DNAH7	ARL13B
DMRTA2	DNAH9	ARL16
DNA2	DNAI1	ARL4C
DNAH17	DNAI2	ARL6IP1
DNAJB3	DNAJC5B	ARL6IP5
DNMT3B	DNALI1	ARL6IP6
DPF1	DNASE1L3	ARL6
DPPA2	DNASE2B	ARL8A
DPY19L2P1	DNM3	ARMC10
DPYSL5	DOCK11	ARMC1
DQX1	DOCK2	ARMC2
DRD4	DOCK4	ARMC6
DRP2	DOCK8	ARMC7
DSC1	DOK2	ARMC8
DSC2	DOK6	ARMC9
DSC3	DPCR1	ARMCX1
DSCC1	DPEP2	ARMCX3
DSCR4	DPP4	ARMCX6
DSCR8	DPP6	ARNT2
DSG1	DPRX	ARNT
DSG2	DPYSL2	ARPC1A
DSG3	DPYS	ARPC2
DSG4	DRAM1	ARPC3
DSPP	DRGX	ARPC5L
DSP	DSCAML1	ARPM1
DTL	DTHD1	ARPP19
DUOX2	DUSP1	ARRB2
DUSP13	DUSP26	ARRDC2
DUSP5P	DUSP27	ARRDC3
DUSP9	DUSP8	ARRDC4
DVWA	DUXA	ARRDC5
DYNC1I1	DYDC1	ARSB
DYSFIP1	DYDC2	ARSD
E2F2	DYNLRB2	ARSE
E2F7	DYSF	ARSI
E2F8	EBF2	ARSJ
ECE2	ECSCR	ART3
ECEL1	ECT2L	ART5
ECT2	EDA2R	AR
EDARADD	EDN1	ASAH1
EDN2	EDN3	ASAH2B
EEF1A2	EDNRB	ASAH2
EFNA2	EFHB	ASAP2
EFNA3	EFR3B	ASAP3
EFNA4	EGFL7	ASB12
EGLN3	EGR1	ASB14
EIF4EBP1	ELANE	ASB2
ELAVL2	ELTD1	ASB3
ELOVL4	EMCN	ASB4
EME1	EMP2	ASB5
EMILIN3	EMR1	ASB6
EML6	EMR3	ASB7
EMX1	ENAM	ASB9
EMX2	ENG	ASCC1
EN1	ENKUR	ASCC2
EN2	ENPP2	ASCC3
ENTPD2	ENPP4	ASCL2
EPHA1	EPAS1	ASFMR1
EPHA6	EPB41L5	ASGR1
EPHA7	EPB42	ASGR2
EPHA8	EPDR1	ASH2L
EPHB1	ERBB4	ASL
EPHB2	ERG	ASMTL
EPHB3	ERVFRDE1	ASNA1
EPHX3	ESAM	ASPHD1
EPN3	ESYT3	ASPHD2
EPR1	ETV1	ASPH
EPS8L3	EVI2B	ASRGL1
EPYC	EXD1	ASS1
ERCC6L	EXOC3L	ASTE1
ERO1L	F10	ASTL
ESCO2	F11	ASXL1
ESPL1	F2RL3	ASXL3
ESPNP	F8	ATAD2B
ESPN	FABP3	ATAD3A
ETNK2	FAIM2	ATAD3B
ETV4	FAM105A	ATAD3C
EVX1	FAM107A	ATCAY
EXO1	FAM123A	ATE1
EYA2	FAM124B	ATF4
EZH2	FAM125B	ATF5
F12	FAM138B	ATF6B
FABP5L3	FAM13C	ATF6
FABP5	FAM149A	ATF7IP
FABP7	FAM150B	ATF7
FADS6	FAM154B	ATG16L1
FAM110C	FAM162B	ATG16L2
FAM111B	FAM166B	ATG2B
FAM131C	FAM167A	ATG3
FAM132A	FAM167B	ATG4B
FAM133A	FAM174B	ATG4C
FAM155B	FAM179A	ATG4D
FAM162A	FAM180B	ATG5
FAM169B	FAM184A	ATG7
FAM178B	FAM189A1	ATG9A
FAM181B	FAM189A2	ATHL1
FAM184B	FAM19A1	ATIC
FAM19A3	FAM23A	ATL1
FAM25A	FAM38B	ATL2
FAM25B	FAM47E	ATL3
FAM40B	FAM65B	ATMIN
FAM46D	FAM71A	ATM
FAM54A	FAM81B	ATP11B
FAM57B	FAM92B	ATP12A
FAM64A	FAR2	ATP13A1
FAM69C	FAT3	ATP13A2
FAM71E2	FAT4	ATP13A3
FAM71F1	FBLN5	ATP1B1
FAM72A	FBN3	ATP1B3
FAM72B	FBP1	ATP2A2
FAM72D	FBP2	ATP2A3
FAM75A2	FCAR	ATP2B4
FAM75C1	FCER1A	ATP2C1
FAM83A	FCGR3A	ATP4B
FAM83B	FCN1	ATP5B
FAM83C	FCN3	ATP5C1
FAM83D	FCRL6	ATP5D
FAM83F	FERMT2	ATP5EP2
FAM83H	FGA	ATP5E
FAM84A	FGD2	ATP5F1
FANCA	FGD5	ATP5G1
FANCB	FGF10	ATP5G2
FANCE	FGF14	ATP5G3
FANCI	FGF18	ATP5H
FAT2	FGF9	ATP5I
FBN2	FGFR4	ATP5J2
FBXL21	FGG	ATP5J
FBXO27	FGR	ATP5L
FBXO32	FHL1	ATP6AP1
FBXO43	FHL5	ATP6AP2
FBXO45	FIGF	ATP6V0A1
FEN1	FILIP1	ATP6V0A2
FER1L4	FLI1	ATP6V0B
FER1L6	FLJ26850	ATP6V0D1
FERMT1	FLJ37543	ATP6V0D2
FETUB	FLJ42875	ATP6V0E1
FEZF1	FLRT3	ATP6V0E2
FGF11	FLT4	ATP6V1A
FGF19	FLVCR2	ATP6V1B1
FGF5	FMO2	ATP6V1B2
FGFBP1	FMO5	ATP6V1C1
FGFR3	FOLR1	ATP6V1C2
FHL2	FOLR3	ATP6V1D
FHOD3	FOSB	ATP6V1E1
FIGNL1	FOS	ATP6V1E2
FJX1	FOXA2	ATP6V1G1
FKBP4	FOXF1	ATP6V1G2
FLG2	FPR1	ATP7A
FLG	FPR2	ATP7B
FLJ16779	FREM1	ATP8A2
FLJ25363	FRMD3	ATP8B1
FLJ30679	FRMPD2	ATP8B2
FLJ36000	FRY	ATP8B3
FLJ41941	FSHR	ATP8B4
FLRT1	FXYD1	ATP8B5P
FMO1	FXYD4	ATP9B
FMO6P	FXYD6	ATPBD4
FMO9P	FZD4	ATPIF1
FNDC1	G6PC2	ATRIP
FOXD1	GAB2	ATRN
FOXD3	GAB3	ATRX
FOXE1	GADD45B	ATR
FOXE3	GADL1	ATXN10
FOXG1	GAL3ST1	ATXN1L
FOXH1	GALNTL1	ATXN1
FOXI3	GALR1	ATXN2L
FOXL2	GAPT	ATXN2
FOXM1	GAS2L2	ATXN7L1
FOXN1	GATA1	ATXN7L2
FRG2B	GATA2	ATXN7L3
FRG2C	GATA5	ATXN7
FRMD5	GATA6	AUH
FRMD6	GBP4	AUP1
FRMD7	GBP7	AURKAIP1
FRRS1	GCOM1	AURKC
FSCN1	GDF10	AUTS2
FSD1	GDF2	AVEN
FSTL5	GDF3	AVL9
FST	GFI1B	AVPR1A
FTCD	GFRA1	AXIN1
FTHL17	GFRA2	AXIN2
FUT2	GGTA1	AXL
FUT3	GGTLC1	AZI1
FUT5	GHRHR	AZI2
FUT6	GIMAP1	AZIN1
FUT9	GIMAP4	B2M
FXYD3	GIMAP5	B3GALNT1
FZD10	GIMAP6	B3GALNT2
FZD9	GIMAP7	B3GALT1
GAB4	GIMAP8	B3GALT6
GABRA1	GIPC2	B3GALTL
GABRA3	GIPC3	B3GAT1
GABRA5	GJA4	B3GAT3
GABRE	GJA5	B3GNT1
GABRG2	GJB1	B3GNT2
GABRG3	GKN2	B3GNT5
GABRP	GLDN	B3GNT6
GABRQ	GLIPR2	B3GNT8
GABRR1	GLOD5	B3GNT9
GAD1	GLP1R	B3GNTL1
GAGE12D	GLP2R	B4GALT2
GAGE12J	GLT1D1	B4GALT3
GAGE13	GMFG	B4GALT4
GAGE1	GMPR	B4GALT6
GAGE2A	GNA14	B4GALT7
GAGE2B	GNG11	B9D2
GAGE2C	GNG7	BAAT
GAGE2D	GNMT	BACE1
GAGE2E	GOLT1A	BACE2
GAGE4	GP1BA	BAD
GAGE8	GP9	BAG3
GAL3ST2	GPA33	BAG4
GALNT14	GPBAR1	BAGE2
GALR2	GPC5	BAHCC1
GALR3	GPD1L	BAHD1
GAL	GPD1	BAI2
GAP43	GPER	BAIAP2L1
GAPDH	GPIHBP1	BAIAP3
GAST	GPM6A	BAK1
GBP6	GPR112	BANF1
GBX2	GPR116	BANP
GCGR	GPR120	BARD1
GCLC	GPR123	BAT1
GCNT3	GPR12	BAT2L2
GDA	GPR133	BAT2
GDF1	GPR146	BAT5
GDNF	GPR17	BATF2
GDPD2	GPR182	BATF3
GEMIN8P4	GPR44	BATF
2001-01-01	GPR4	BAX
GGCT	GPR64	BAZ1A
GGH	GPR65	BAZ1B
GINS1	GPRC5A	BAZ2B
GINS2	GPRIN2	BBS12
GINS3	GPRIN3	BBS1
GINS4	GPX3	BBS2
GJA3	GRAMD2	BBS9
GJB2	GRAP2	BCAM
GJB3	GRAPL	BCAN
GJB4	GRASP	BCAP29
GJB5	GREM2	BCAP31
GJB6	GRIA1	BCAS1
GJB7	GRID1	BCAS2
GLDC	GRIK4	BCAS4
GLIS1	GRK5	BCAT1
GLRA3	GRRP1	BCAT2
GLYATL1	GSG1L	BCCIP
GLYATL2	GSTA2	BCDIN3D
GLYATL3	GSTA3	BCHE
GMNN	GSTM5	BCKDK
GNG4	GUCA2A	BCL10
GNGT1	GUCA2B	BCL11B
GNRHR	GUCY1A2	BCL2A1
GOLGA6L1	GVIN1	BCL2L11
GOLGA6L6	GYPB	BCL2L12
GOLGA7B	GYPC	BCL2L13
GOLGA8C	GYPE	BCL2L1
GOLGA8DP	HAS1	BCL2L2
GOLGA8G	HBA1	BCL7A
GPC1	HBA2	BCL7B
GPC2	HBB	BCL7C
GPR111	HBG1	BCL9
GPR115	HBG2	BCOR
GPR128	HBM	BCR
GPR144	HBZ	BCS1L
GPR149	HECW2	BDH2
GPR156	HEG1	BDKRB1
GPR158	HELT	BDKRB2
GPR172B	HEMGN	BDP1
GPR19	HGF	BEND3
GPR37	HHATL	BEND6
GPR50	HHIP	BEST1
GPR78	HHLA2	BET1L
GPR87	HIF3A	BET1
GPRC6A	HIGD1B	BET3L
GPRIN1	HK3	BEX2
GPT2	HLA-DMA	BEX4
GPX2	HLA-DOA	BEX5
GREM1	HLA-DPA1	BFSP2
GRHL1	HLA-DPB1	BHLHB9
GRHL3	HLA-DQA1	BHLHE22
GRIA2	HLA-DQA2	BHLHE41
GRIK2	HLA-DQB1	BICC1
GRIN2D	HLA-DQB2	BICD1
GRIP1	HLA-DRA	BICD2
GRK7	HLA-DRB1	BID
GRM4	HLA-DRB5	BIN1
GRTP1	HLA-DRB6	BIRC3
GSC	HLF	BIRC7
GSDMC	HMGCLL1	BLCAP
GSG2	HMGCS2	BLMH
GSTM1	HNF1B	BLNK
GTSE1	HOPX	BLOC1S1
GTSF1	HPCAL1	BLOC1S2
GUCA1A	HPD	BLOC1S3
GYLTL1B	HPGDS	BLVRA
H19	HPGD	BLZF1
H2BFM	HPN	BMP15
H2BFWT	HPR	BMP1
HAP1	HPSE2	BMP2K
HAS3	HRASLS5	BMP4
HBE1	HRCT1	BMP8A
HCN2	HRC	BMP8B
HDGFL1	HSD17B11	BMPR1A
HELLS	HSD17B6	BMPR2
HEPHL1	HSPA12B	BMS1
HES2	HSPB6	BNC2
HESRG	HSPB7	BNIP2
HGFAC	HTR3C	BNIP3L
HIST1H1A	HYAL1	BNIP3
HIST1H1B	HYDIN	BOD1L
HIST1H1D	ICAM1	BOD1
HIST1H1E	ICAM2	BOK
HIST1H2AB	ICAM4	BOLA1
HIST1H2AD	IFLTD1	BOLA2
HIST1H2AE	IGFALS	BOLA3
HIST1H2AG	IGSF10	BPGM
HIST1H2AH	IHH	BPHL
HIST1H2AJ	IL13	BPI
HIST1H2AL	IL17D	BPNT1
HIST1H2AM	IL1RL1	BRAF
HIST1H2BB	IL27	BRAP
HIST1H2BD	IL2	BRCA1
HIST1H2BF	IL3RA	BRCA2
HIST1H2BG	IL5RA	BRCC3
HIST1H2BH	IL6ST	BRD1
HIST1H2BI	IL6	BRD4
HIST1H2BJ	IL7R	BRD7
HIST1H2BL	INMT	BRD8
HIST1H2BM	INSC	BRD9
HIST1H2BO	IQSEC3	BREA2
HIST1H3A	IQUB	BRF1
HIST1H3B	IRF8	BRF2
HIST1H3C	ITGA10	BRI3BP
HIST1H3D	ITGA8	BRI3
HIST1H3E	ITGA9	BRIX1
HIST1H3F	ITGAL	BRMS1L
HIST1H3G	ITGAM	BRMS1
HIST1H3H	ITGB1BP3	BRP44L
HIST1H3I	ITIH2	BRP44
HIST1H3J	ITIH3	BRPF1
HIST1H4B	ITIH5	BRPF3
HIST1H4D	ITLN1	BRSK2
HIST1H4E	ITLN2	BRWD3
HIST1H4H	ITM2A	BSCL2
HIST1H4J	IYD	BSG
HIST2H2AA3	JAM2	BSND
HIST2H2AB	JPH4	BSN
HIST2H3C	KAL1	BSPRY
HIST3H2A	KANK2	BST1
HJURP	KANK3	BTBD10
HMGA1	KBTBD10	BTBD12
HMGA2	KBTBD11	BTBD16
HMGB3	KCNA10	BTBD18
HMMR	KCNA3	BTBD19
HMX1	KCNA4	BTBD2
HMX2	KCNA5	BTBD6
HORMAD1	KCNAB1	BTBD7
HOTAIR	KCNB1	BTBD8
HOXA10	KCNE1	BTBD9
HOXA11AS	KCNH6	BTC
HOXA11	KCNIP1	BTD
HOXA13	KCNJ3	BTF3L4
HOXA1	KCNJ5	BTF3
HOXB13	KCNK17	BTG2
HOXB1	KCNK3	BTLA
HOXB7	KCNN2	BTN2A1
HOXB8	KCNRG	BTN2A2
HOXB9	KCNT2	BTN3A1
HOXC10	KCTD12	BTN3A2
HOXC11	KDR	BTN3A3
HOXC12	KHDRBS2	BUB3
HOXC13	KIAA0087	BUD31
HOXC6	KIAA0408	BYSL
HOXC8	KIAA0748	BZRAP1
HOXC9	KIAA0754	BZW1
HOXD10	KIAA1274	BZW2
HOXD11	KIAA1324L	C10orf105
HOXD12	KIAA1462	C10orf114
HOXD13	KIAA1486	C10orf118
HOXD3	KIAA1529	C10orf119
HOXD4	KIAA1683	C10orf11
HOXD8	KIAA1751	C10orf12
HOXD9	KIF17	C10orf137
HPCA	KIF19	C10orf18
HPDL	KIR2DL1	C10orf25
HRASLS	KIR2DL3	C10orf26
HRG	KIR2DS4	C10orf2
HRK	KIR3DL1	C10orf32
HR	KIR3DL2	C10orf35
HS3ST3A1	KIR3DX1	C10orf41
HS3ST4	KLB	C10orf46
HS6ST2	KLF15	C10orf50
HSD17B1	KLF17	C10orf53
HSD17B3	KLF2	C10orf54
HSF2BP	KLF9	C10orf57
HSPA4L	KLHL32	C10orf58
HSPB1	KLHL33	C10orf68
HSPC072	KLKB1	C10orf71
HTR1E	KLRF1	C10orf76
HTR2C	KL	C10orf88
HTR3A	KMO	C11orf10
HTR3B	KNDC1	C11orf17
HTR7	L1TD1	C11orf1
HYAL4	LAIR1	C11orf24
IAPP	LAMC3	C11orf2
IBSP	LAMP3	C11orf31
IFNE	LCN10	C11orf34
IGF2AS	LCN6	C11orf48
IGF2BP1	LDB2	C11orf49
IGF2BP2	LDB3	C11orf52
IGF2BP3	LDLRAD1	C11orf54
IGFBP2	LEFTY2	C11orf63
IGFBP3	LEPR	C11orf65
IGFL1	LGALS12	C11orf67
IGFL2	LGALS4	C11orf70
IGFL3	LGI3	C11orf73
IGFL4	LGI4	C11orf74
IGLON5	LHFPL3	C11orf75
IGSF11	LHFP	C11orf80
IGSF1	LHX9	C11orf83
IGSF9	LIFR	C11orf84
IL11	LILRA1	C11orf90
IL12RB2	LILRA2	C11orf92
IL19	LILRA5	C11orf93
IL1A	LILRA6	C12orf10
IL1F10	LILRB3	C12orf11
IL1F5	LILRB5	C12orf24
IL1F6	LIM2	C12orf26
IL1F8	LIMCH1	C12orf29
IL1F9	LIMD1	C12orf32
IL1RAPL2	LIMS2	C12orf34
IL1RL2	LIN7A	C12orf41
IL20RB	LINGO4	C12orf42
IL20	LIPN	C12orf44
IL22RA1	LMO3	C12orf45
IL22RA2	LMO7	C12orf47
IL23A	LMOD1	C12orf49
IL24	LMOD3	C12orf4
IL31RA	LOC100128542	C12orf50
INA	LOC100130933	C12orf51
INHA	LOC100144604	C12orf52
INHBE	LOC100192426	C12orf53
IQGAP3	LOC100287718	C12orf65
IRF6	LOC100302650	C12orf66
IRS4	LOC134466	C12orf68
IRX4	LOC145820	C12orf72
ISL1	LOC148145	C12orf73
ISL2	LOC149620	C12orf75
ISM2	LOC150622	C12orf76
ISX	LOC154822	C13orf16
ITGA11	LOC158376	C13orf18
ITGB4	LOC284578	C13orf1
ITGB8	LOC338651	C13orf26
ITIH5L	LOC388387	C13orf27
ITPKA	LOC389033	C13orf31
IVL	LOC400794	C13orf33
JAG1	LOC400804	C13orf34
JPH3	LOC400891	C13orf37
JUP	LOC400940	C14orf101
KC6	LOC441204	C14orf104
KCNA7	LOC572558	C14orf105
KCNC1	LOC644165	C14orf109
KCND2	LOC723809	C14orf115
KCNG1	LOC90586	C14orf118
KCNH1	LONRF3	C14orf119
KCNJ4	LOXHD1	C14orf126
KCNK10	LPCAT1	C14orf128
KCNK7	LPL	C14orf129
KCNK9	LPPR3	C14orf138
KCNN1	LRCH2	C14orf143
KCNQ2	LRP2BP	C14orf145
KCNQ5	LRP2	C14orf153
KCNU1	LRRC10B	C14orf156
KCP	LRRC18	C14orf159
KCTD1	LRRC19	C14orf166
KDM4DL	LRRC2	C14orf169
KHDC1L	LRRC31	C14orf176
KIAA0101	LRRC32	C14orf178
KIAA0802	LRRC36	C14orf179
KIAA1239	LRRC3B	C14orf181
KIAA1524	LRRC43	C14orf182
KIAA1875	LRRC46	C14orf28
KIF11	LRRC48	C14orf2
KIF14	LRRC4B	C14orf33
KIF15	LRRC50	C14orf37
KIF18A	LRRC52	C14orf43
KIF18B	LRRC67	C14orf45
KIF1A	LRRIQ1	C14orf50
KIF20A	LRRK2	C14orf72
KIF23	LRRN3	C14orf73
KIF26B	LRRN4	C14orf79
KIF2C	LST1	C14orf80
KIF4A	LTC4S	C14orf86
KIF4B	LTK	C14orf93
KIF5A	LY6G6F	C15orf17
KIFC1	LY86	C15orf23
KIFC2	LYVE1	C15orf27
KIRREL2	LYZ	C15orf28
KISS1R	MAB21L2	C15orf29
KLC3	MACROD2	C15orf2
KLHDC7B	MAGI1	C15orf34
KLHL13	MAG	C15orf37
KLK12	MAK	C15orf38
KLK13	MAMDC2	C15orf40
KLK14	MAOB	C15orf41
KLK2	MAP1LC3C	C15orf44
KLK4	MAP3K15	C15orf52
KLK6	MAP6	C15orf54
KLK7	MAPK4	C15orf55
KLK8	MARCH10	C15orf56
KLK9	MARCO	C15orf57
KLKP1	MAS1L	C15orf58
KNTC1	MASP1	C15orf5
KPNA2	MATN3	C15orf61
KPRP	MBL1P	C15orf62
KREMEN2	MEF2C	C15orf63
KRT10	MEGF11	C16orf13
KRT13	MEOX2	C16orf42
KRT14	MFAP4	C16orf45
KRT15	MFNG	C16orf46
KRT16	MFSD2A	C16orf48
KRT17	MGAM	C16orf52
KRT19	MGAT3	C16orf53
KRT1	MGC27382	C16orf55
KRT20	MGC42105	C16orf57
KRT23	MGLL	C16orf5
KRT24	MGP	C16orf61
KRT31	MIA2	C16orf62
KRT32	MITF	C16orf63
KRT33A	MLPH	C16orf68
KRT33B	MMP19	C16orf70
KRT34	MMP24	C16orf72
KRT37	MMRN1	C16orf7
KRT38	MMRN2	C16orf80
KRT3	MNDA	C16orf86
KRT40	MOGAT1	C16orf87
KRT4	MORN5	C16orf88
KRT5	MOSC2	C16orf91
KRT6A	MPEG1	C17orf100
KRT6B	MPO	C17orf103
KRT6C	MRAP	C17orf104
KRT74	MRC1	C17orf106
KRT75	MRGPRE	C17orf108
KRT76	MS4A14	C17orf28
KRT77	MS4A15	C17orf37
KRT78	MS4A2	C17orf42
KRT80	MS4A3	C17orf44
KRT81	MS4A4A	C17orf46
KRT82	MS4A6E	C17orf47
KRT83	MS4A7	C17orf48
KRT84	MS4A8B	C17orf50
KRT9	MSR1	C17orf55
KRTAP1-1	MSRB3	C17orf56
KRTAP17-1	MST1P9	C17orf58
KRTAP19-1	MT1A	C17orf60
KRTAP2-1	MT1M	C17orf62
KRTAP3-1	MUC15	C17orf64
KRTAP3-2	MUSK	C17orf65
KRTAP4-1	MUSTN1	C17orf68
KRTAP5-9	MYADM	C17orf69
KRTDAP	MYBPHL	C17orf70
L1CAM	MYCBPAP	C17orf71
LAD1	MYCT1	C17orf74
LAMA1	MYH10	C17orf75
LAMB3	MYH11	C17orf80
LAMC2	MYH15	C17orf82
LASS3	MYH1	C17orf86
LBX2	MYH2	C17orf88
LCE1B	MYL3	C17orf89
LCE1C	MYL4	C17orf90
LCE1E	MYLK3	C17orf91
LCE1F	MYO1A	C17orf95
LCE2B	MYO5C	C17orf96
LCE2C	MYO7B	C17orf97
LCE2D	MYOCD	C18orf10
LCE3A	MYOC	C18orf16
LCE3D	MYOZ1	C18orf18
LCE3E	MYRIP	C18orf19
LCE5A	NAPSA	C18orf1
LCTL	NAPSB	C18orf21
LEMD1	NCF2	C18orf22
LEP	NCKAP1L	C18orf32
LGALS7B	NCKAP5	C18orf45
LGALS7	NCR1	C18orf54
LGR4	NCRNA00032	C18orf55
LGR5	NCRNA00092	C18orf8
LHB	NECAB1	C19orf10
LHFPL1	NEDD9	C19orf21
LHFPL5	NEGR1	C19orf22
LHX1	NEK10	C19orf23
LHX2	NEK5	C19orf24
LHX3	NES	C19orf25
LHX5	NEXN	C19orf26
LHX8	NFAM1	C19orf28
LILRP2	NFATC2	C19orf29
LIN28B	NFE2	C19orf2
LINGO2	NHEG1	C19orf36
LIPK	NHLRC4	C19orf39
LIPM	NHSL2	C19orf40
LMNB2	NINJ2	C19orf43
LMO1	NKAPL	C19orf44
LMX1B	NKD1	C19orf45
LOC100101938	NKX2-1	C19orf47
LOC100125556	NLRC4	C19orf50
LOC100128076	NLRP12	C19orf51
LOC100128191	NLRP3	C19orf52
LOC100130238	NME5	C19orf53
LOC100130274	NMUR1	C19orf55
LOC100130386	NOSTRIN	C19orf57
LOC100131551	NOTCH4	C19orf60
LOC100131726	NOVA2	C19orf61
LOC100132215	NPR1	C19orf62
LOC100132354	NPY1R	C19orf63
LOC100133308	NPY5R	C19orf66
LOC100133469	NPY6R	C19orf6
LOC100188947	NR0B2	C19orf73
LOC100192378	NR1H4	C1D
LOC100216001	NR2F1	C1GALT1
LOC100271832	NR3C2	C1QBP
LOC127841	NR4A1	C1QC
LOC146336	NR4A2	C1QL3
LOC148709	NR4A3	C1QTNF3
LOC150197	NR5A2	C1RL
LOC152225	NRG2	C1orf101
LOC153328	NRG3	C1orf103
LOC153910	NRGN	C1orf104
LOC200726	NRN1L	C1orf107
LOC201651	NTN4	C1orf109
LOC254559	NTNG1	C1orf113
LOC283404	NTRK3	C1orf115
LOC283761	NUP210L	C1orf122
LOC283999	NWD1	C1orf123
LOC284798	NXF3	C1orf124
LOC285045	NXPH3	C1orf126
LOC285548	OCLN	C1orf127
LOC285629	OGN	C1orf128
LOC285696	OIT3	C1orf131
LOC286467	OLFML1	C1orf144
LOC339535	OLIG1	C1orf151
LOC339674	OLR1	C1orf152
LOC389332	OR1L8	C1orf156
LOC389791	OR2B11	C1orf159
LOC399815	OR2W3	C1orf163
LOC440040	OR52K2	C1orf172
LOC440173	OR52N4	C1orf174
LOC440356	OR6K3	C1orf177
LOC440905	OR7E37P	C1orf183
LOC442308	OSCAR	C1orf186
LOC554202	OSTBETA	C1orf187
LOC642587	OTC	C1orf198
LOC642846	OVCH1	C1orf200
LOC645323	OVCH2	C1orf203
LOC647309	P2RX2	C1orf210
LOC647946	P2RX7	C1orf213
LOC648691	P2RY12	C1orf216
LOC727677	P2RY14	C1orf21
LOC728554	PACRG	C1orf220
LOC730101	PADI4	C1orf228
LOC731789	PALM2-AKAP2	C1orf229
LOC84740	PALM3	C1orf31
LOC91149	PAPSS2	C1orf35
LOR	PARD3B	C1orf38
LPAR3	PARD6B	C1orf43
LPO	PARM1	C1orf50
LRAT	PBOV1	C1orf51
LRFN2	PCDH12	C1orf52
LRIT2	PCDH15	C1orf53
LRRC14B	PCDH17	C1orf54
LRRC15	PCDH20	C1orf57
LRRC69	PCDH9	C1orf59
LRRC7	PCDHA12	C1orf63
LRTM1	PCDHA3	C1orf64
LST-3TM12	PCDHAC1	C1orf69
LTB4R2	PCDHAC2	C1orf70
LTB4R	PCDHGA12	C1orf77
LY6D	PCDHGA2	C1orf83
LY6G6C	PCDP1	C1orf85
LY6K	PCOLCE2	C1orf86
LYG2	PDE1B	C1orf91
LYPD1	PDE1C	C1orf93
LYPD2	PDE2A	C1orf95
LYPD3	PDE4C	C1orf96
LYPD6B	PDE5A	C1orf97
LYPD6	PDE8B	C1orf9
MAD2L1	PDK4	C20orf103
MAEL	PEAR1	C20orf108
MAFA	PEBP4	C20orf111
MAGEA10	PECAM1	C20orf112
MAGEA11	PEG3	C20orf117
MAGEA12	PER1	C20orf118
MAGEA1	PF4	C20orf11
MAGEA2	PGC	C20orf12
MAGEA3	PGLYRP1	C20orf132
MAGEA4	PGM5P2	C20orf134
MAGEA5	PGM5	C20orf135
MAGEA6	PGR	C20orf144
MAGEA8	PHACTR1	C20orf165
MAGEA9B	PHACTR3	C20orf177
MAGEB1	PI16	C20orf194
MAGEB2	PID1	C20orf196
MAGEB6	PIGR	C20orf199
MAGEC1	PIK3R5	C20orf20
MAGEC2	PILRA	C20orf24
MAGED4B	PIP5K1B	C20orf27
MAGED4	PKD2L1	C20orf29
MAP6D1	PKHD1L1	C20orf30
MAP7D2	PKNOX2	C20orf3
MARCH11	PLA1A	C20orf43
MARK1	PLA2G10	C20orf46
MAST1	PLA2G12B	C20orf54
MC3R	PLA2G16	C20orf72
MC4R	PLA2G1B	C20orf7
MCF2	PLA2G2A	C20orf94
MCHR2	PLA2G4F	C20orf96
MCM10	PLAC9	C21orf119
MCM2	PLCH1	C21orf129
MCM4	PLCL1	C21orf2
MCM8	PLCXD3	C21orf34
MDFI	PLEKHB1	C21orf45
MDGA2	PLLP	C21orf49
MDK	PM20D1	C21orf56
MED12L	PNMA2	C21orf63
MEGF10	PNMT	C21orf67
MELK	PNPLA7	C21orf70
MESP2	PODXL	C21orf71
METTL11B	PPARG	C21orf7
MEX3A	PPBP	C21orf81
MFAP2	PPIL6	C21orf82
MFI2	PPP1R14A	C21orf91
MFSD2B	PPP1R16B	C22orf13
MGC14436	PPP1R1B	C22orf23
MGC2889	PPP1R9A	C22orf25
MGC4473	PRAM1	C22orf26
MGC87042	PRDM16	C22orf27
MIA	PRELP	C22orf28
MIF	PREX1	C22orf29
MIOX	PREX2	C22orf30
MKI67	PRF1	C22orf32
MKRN3	PRG4	C22orf36
MLF1IP	PRKCB	C22orf39
MLLT11	PRKCE	C22orf40
MMP10	PRKG1	C22orf41
MMP11	PRR15L	C22orf9
MMP12	PRSS35	C2CD2L
MMP13	PRSSL1	C2CD4D
MMP1	PRTG	C2orf16
MMP20	PRTN3	C2orf24
MMP27	PRUNE2	C2orf27A
MMP3	PRX	C2orf28
MMP7	PTCHD1	C2orf29
MMP9	PTCRA	C2orf34
MND1	PTGDS	C2orf3
MNX1	PTGER2	C2orf42
MOGAT2	PTGIR	C2orf43
MPP6	PTGIS	C2orf44
MPPED1	PTH1R	C2orf47
MPPED2	PTPN21	C2orf49
MRGPRX3	PTPN5	C2orf52
MSGN1	PTPRB	C2orf54
MSI1	PTPRC	C2orf55
MSL3L2	PTPRM	C2orf56
MTBP	PTPRN2	C2orf60
MTL5	PTPRO	C2orf66
MTNR1A	PTPRQ	C2orf67
MUC20	PTX3	C2orf68
MUC2	PYGM	C2orf69
MUC4	PZP	C2orf74
MUCL1	RAB11FIP1	C2orf76
MYADML2	RAB17	C2orf7
MYBL2	RAB37	C2orf84
MYBPC1	RAB3C	C2orf85
MYCL1	RADIL	C2orf86
MYCNOS	RAI2	C2orf89
MYCN	RAMP2	C3AR1
MYEOV	RAMP3	C3orf14
MYH16	RANBP3L	C3orf16
MYH6	RAPGEF2	C3orf17
MYL7	RAPGEF4	C3orf18
MYO18B	RASGEF1B	C3orf19
MYO3B	RASGRF1	C3orf1
MYOD1	RASGRP2	C3orf23
MYOM3	RASGRP4	C3orf26
NAT8L	RASL11A	C3orf27
NBPF4	RASL12	C3orf34
NBPF6	RASSF2	C3orf37
NCAN	RASSF3	C3orf39
NCAPG	RBP2	C3orf42
NCAPH	RBP4	C3orf45
NCCRP1	RCAN2	C3orf49
NCRNA00052	RCSD1	C3orf50
NCRNA00160	RD3	C3orf52
NCRNA00164	RECK	C3orf54
NDC80	REEP1	C3orf58
NDRG1	RELN	C3orf62
NDUFA4L2	REM1	C3orf63
NEB	REN	C3orf64
NEFL	REPS2	C3orf71
NEIL3	RERGL	C3
NEK2	RETN	C4A
NELL1	RFTN1	C4orf10
NETO1	RFX4	C4orf12
NEU2	RGL3	C4orf14
NEURL	RGN	C4orf21
NEUROD2	RGR	C4orf32
NEUROG1	RGS13	C4orf33
NEUROG2	RGS22	C4orf34
NFKBIL2	RGS5	C4orf36
NGB	RGS9	C4orf38
NGEF	RHOBTB2	C4orf3
NGFR	RHOJ	C4orf41
NIPAL4	RICH2	C4orf43
NKAIN1	RMST	C4orf44
NKAIN2	RNASE1	C4orf46
NKAIN4	RNASE4	C4orf47
NKPD1	RND1	C4orf49
NKX1-2	RNF125	C4orf50
NKX2-2	RNF133	C5orf13
NKX2-3	RNF148	C5orf20
NKX2-4	RNF180	C5orf22
NKX2-5	ROBO2	C5orf24
NKX3-2	ROBO4	C5orf25
NKX6-1	ROPN1L	C5orf28
NLRP10	ROR1	C5orf30
NLRP11	RORC	C5orf32
NLRP7	ROS1	C5orf33
NME1	RP1-177G6.2	C5orf36
NMU	RP1	C5orf41
NOS2	RPH3A	C5orf43
NPBWR1	RPL13AP17	C5orf45
NPB	RPL23AP32	C5orf47
NPFFR2	RPS6KA2	C5orf51
NPM3	RRAD	C5orf53
NPPC	RS1	C5orf54
NPSR1	RSPH10B2	C5orf55
NPW	RSPH1	C5orf56
NPY	RSPH4A	C5orf58
NR0B1	RSPH9	C5orf60
NR2E1	RSPO1	C6orf105
NR5A1	RSPO2	C6orf108
NRARP	RSPO4	C6orf114
NRG4	RTKN2	C6orf115
NRSN1	RTN1	C6orf122
NRTN	RUNX1T1	C6orf124
NTSR2	RXFP1	C6orf125
NTS	RXFP2	C6orf129
NUDT10	RXRG	C6orf130
NUDT11	RYR2	C6orf132
NUDT1	S100A4	C6orf134
NUDT8	S1PR1	C6orf136
NUF2	S1PR4	C6orf138
NUSAP1	SASH1	C6orf145
NXPH1	SCARA5	C6orf147
NXPH4	SCARF1	C6orf150
ODZ2	SCEL	C6orf153
ODZ4	SCGB1A1	C6orf154
OGDHL	SCGB3A1	C6orf167
OIP5	SCGB3A2	C6orf168
OLFM3	SCGN	C6orf170
OLFM4	SCN1A	C6orf182
ONECUT1	SCN2B	C6orf186
ONECUT2	SCN4B	C6orf192
ONECUT3	SCN7A	C6orf195
OPRK1	SCRG1	C6orf201
OR10H1	SCTR	C6orf203
OR11H4	SCUBE1	C6orf204
OR13A1	SDPR	C6orf211
OR1F1	SEC14L3	C6orf217
OR1J1	SEC14L4	C6orf223
OR1J4	SECISBP2L	C6orf225
OR2B6	SEL1L2	C6orf27
OR4N4	SELENBP1	C6orf35
OR51E1	SELE	C6orf41
OR52L1	SELPLG	C6orf58
OR56A3	SELP	C6orf59
OR56A5	SEMA3B	C6orf62
OR56B4	SEMA3E	C6orf89
OR5M11	SEMA3G	C7orf11
OR6C2	SEPT4	C7orf13
OR6C70	SERPINA1	C7orf23
OR7A5	SERPIND1	C7orf25
OR7C1	SERPING1	C7orf27
OR7E5P	SEZ6	C7orf28A
OR7E91P	SFRP5	C7orf28B
OR9A4	SFTA1P	C7orf30
ORC1L	SFTA2	C7orf31
ORC6L	SFTA3	C7orf36
OSTalpha	SFTPA1	C7orf40
OTOP1	SFTPA2	C7orf42
OTOP2	SFTPB	C7orf43
OTOP3	SFTPC	C7orf44
OTP	SFTPD	C7orf47
OTUB2	SGCA	C7orf49
OTX1	SGCG	C7orf4
OTX2	SGEF	C7orf51
OVOL1	SGK269	C7orf60
PABPC1L2A	SGMS2	C7orf61
PABPC1L2B	SGSM1	C7orf63
PADI1	SH2D1B	C7orf64
PADI3	SH2D3C	C7orf68
PAEP	SH2D4B	C7orf70
PAFAH1B3	SH3BP5	C8A
PAGE2B	SH3GL2	C8G
PAGE2	SHC3	C8orf12
PAH	SHE	C8orf30A
PAICS	SHISA3	C8orf31
PAK7	SHROOM3	C8orf33
PANX2	SHROOM4	C8orf38
PANX3	SIGLEC11	C8orf39
PAPL	SIGLEC14	C8orf40
PARD6G	SIGLEC16	C8orf41
PART1	SIGLEC1	C8orf42
PASD1	SIGLEC5	C8orf44
PAX1	SIGLEC6	C8orf45
PAX2	SIGLEC9	C8orf51
PAX3	SIGLECP3	C8orf55
PAX7	SIRPB1	C8orf59
PAX9	SIRPB2	C8orf73
PBK	SIRPD	C8orf75
PCDH19	SLAIN1	C8orf76
PCDH7	SLA	C8orf77
PCDH8	SLC10A2	C8orf79
PCSK1	SLC11A1	C8orf83
PDCL2	SLC14A1	C8orf84
PDIA2	SLC16A11	C9orf102
PDK1	SLC16A12	C9orf103
PDX1	SLC16A4	C9orf109
PERP	SLC17A3	C9orf110
PF4V1	SLC18A2	C9orf114
PFN2	SLC19A3	C9orf116
PGF	SLC1A1	C9orf119
PGK2	SLC1A7	C9orf125
PGLYRP3	SLC22A10	C9orf128
PGLYRP4	SLC22A3	C9orf130
PHGDH	SLC23A1	C9orf131
PHOX2A	SLC24A4	C9orf142
PI3	SLC26A3	C9orf144B
PIF1	SLC26A5	C9orf150
PIGX	SLC26A9	C9orf153
PITX1	SLC27A6	C9orf156
PITX2	SLC34A2	C9orf163
PIWIL1	SLC39A8	C9orf167
PIWIL2	SLC46A2	C9orf16
PKLR	SLC47A1	C9orf170
PKMYT1	SLC4A1	C9orf173
PKP1	SLC4A4	C9orf21
PKP3	SLC5A2	C9orf23
PLA2G2F	SLC5A4	C9orf25
PLAC1	SLC5A8	C9orf30
PLAU	SLC5A9	C9orf3
PLCH2	SLC6A12	C9orf40
PLCZ1	SLC6A13	C9orf41
PLEK2	SLC6A20	C9orf43
PLEKHG3	SLC6A4	C9orf44
PLEKHG4B	SLC7A2	C9orf45
PLEKHG6	SLC7A7	C9orf47
PLEKHN1	SLC8A3	C9orf4
PLK1	SLC9A3R2	C9orf5
PLK4	SLCO2A1	C9orf64
PLK5P	SLCO2B1	C9orf66
PLOD2	SLFN14	C9orf68
PLSCR2	SLFNL1	C9orf69
PLXNB3	SLIT2	C9orf6
PMAIP1	SLIT3	C9orf70
PMP2	SLITRK2	C9orf72
PNCK	SLN	C9orf7
PNLDC1	SMAD6	C9orf85
PNLIPRP3	SMAD9	C9orf89
PNMA3	SMTNL2	C9orf93
PNMA5	SNTB1	C9orf95
PNPLA5	SNTN	C9orf98
PODNL1	SNX25	C9orf9
PODXL2	SNX30	C9
POF1B	SOD3	CA13
POLE2	SORBS1	CA14
POLQ	SORBS2	CA5BP
POM121L2	SOX17	CA5B
POPDC3	SOX5	CA7
POTEG	SPAG6	CA8
POTEH	SPAG8	CAB39L
POU3F1	SPARCL1	CAB39
POU3F2	SPATA13	CABC1
POU3F4	SPATA18	CABIN1
POU4F1	SPATA4	CABLES2
POU6F2	SPATS1	CABP4
PPAP2C	SPEF1	CABP7
PPAPDC1A	SPI1	CACHD1
PPAT	SPINLW1	CACNA1A
PPEF1	SPNS2	CACNA1C
PPFIA3	SPN	CACNA1E
PPFIA4	SPOCK2	CACNA1F
PPM1J	SPRY4	CACNA1H
PPP1R14B	SPTBN1	CACNA1I
PPP2R2C	SRL	CACNA2D3
PPY2	SSTR1	CACNA2D4
PRAME	SSTR4	CACNB1
PRAP1	ST3GAL5	CACNB2
PRB1	ST6GALNAC3	CACNB3
PRB2	ST6GALNAC5	CACYBP
PRB3	ST8SIA6	CADM3
PRC1	STAB2	CADPS2
PRDM12	STAC	CADPS
PRDM13	STARD13	CAD
PRDM9	STARD8	CALB2
PRG1	STEAP4	CALCA
PRIMA1	STK33	CALCOCO1
PROC	STOML3	CALCOCO2
PROKR1	STX11	CALCR
PROM2	STXBP6	CALD1
PRR11	SULT1A1	CALHM2
PRR19	SULT1A2	CALHM3
PRR7	SULT1C4	CALM1
PRRX2	SUSD2	CALM2
PRSS1	SVEP1	CALML4
PRSS22	SYCE1	CALR3
PRSS27	SYN3	CALR
PRSS3	SYNE1	CALU
PRSS50	SYNPO2L	CALY
PRSS53	SYNPO2	CAMK1G
PSAT1	SYPL2	CAMK1
PSG1	SYT15	CAMK2A
PSG2	SYT4	CAMK2D
PSG3	TAC1	CAMK2G
PSG4	TAL1	CAMK2N1
PSG5	TARP	CAMKK2
PSG6	TBX21	CAMKV
PSG7	TBX2	CAMLG
PSG8	TBX4	CAMSAP1
PSG9	TBX5	CAMTA2
PSORS1C2	TCEAL2	CAND1
PSPH	TCF21	CAND2
PSRC1	TCTE1	CANT1
PTCHD2	TCTEX1D1	CAP2
PTGES	TCTEX1D4	CAPG
PTGFRN	TDGF1	CAPN11
PTH2R	TDGF3	CAPN12
PTHLH	TDRD10	CAPN1
PTK6	TDRD1	CAPN2
PTPRH	TEKT1	CAPN7
PTPRN	TEKT2	CAPRIN1
PTPRZ1	TEKT3	CAPS2
PTTG1	TEKT4	CAPS
PTTG3P	TEK	CAPZA1
PVRL1	TENC1	CAPZA2
PVRL4	TESC	CAPZB
PVT1	TEX14	CARD10
PYCR1	TFEC	CARD11
PYDC1	TGFBR2	CARD16
PYY2	TGFBR3	CARD6
QRFPR	TGM2	CARD8
RAB26	THSD7A	CARD9
RAB38	TIE1	CARM1
RAB3B	TIMD4	CARNS1
RAC3	TIMP3	CARS
RACGAP1P	TLR4	CASC2
RACGAP1	TLR7	CASC3
RAD51AP1	TLR8	CASC4
RAD51AP2	TM4SF18	CASD1
RAD51	TM4SF4	CASKIN2
RAD54B	TM6SF1	CASK
RAD54L	TM7SF4	CASP10
RAET1G	TMC2	CASP1
RAET1K	TMCO2	CASP2
RAET1L	TMED6	CASP3
RALYL	TMEM100	CASP4
RAPGEFL1	TMEM125	CASP6
RASAL1	TMEM130	CASQ1
RASGEF1C	TMEM132C	CAST
RAX	TMEM132D	CASZ1
RBM46	TMEM139	CATSPER2P1
RBP1	TMEM146	CATSPER2
RBP3	TMEM150B	CATSPERB
RCC1	TMEM163	CATSPERG
RCOR2	TMEM190	CAV2
RDH12	TMEM204	CBARA1
RDH16	TMEM212	CBFA2T2
RDH8	TMEM213	CBFA2T3
RDM1	TMEM220	CBFB
RECQL4	TMEM232	CBLB
REG1A	TMEM233	CBLN3
RFC4	TMEM47	CBL
RFPL1	TMEM88	CBR1
RGMA	TMEM90A	CBR3
RGS17	TMOD1	CBS
RGS20	TMPRSS2	CBWD2
RGSL1	TNFRSF10C	CBWD3
RHBDL1	TNFSF12-TNFSF13	CBWD6
RHBDL2	TNFSF12	CBX1
RHBG	TNFSF13	CBX3
RHCG	TNNC1	CBX4
RHOD	TNR	CBX7
RHOV	TNS1	CBX8
RIMS2	TNXB	CBY1
RIN1	TOX	CC2D1A
RIPPLY2	TPPP3	CC2D1B
RNASE10	TPSAB1	CC2D2A
RNASE7	TPSB2	CC2D2B
RNASEH2A	TPSD1	CCAR1
RNF17	TREM1	CCBL1
RNF183	TREML1	CCBP2
RNF222	TRHDE	CCDC101
RPL10L	TRH	CCDC102B
RPL39L	TRIM58	CCDC103
RPL3L	TRIM71	CCDC104
RPLP0P2	TRPC2	CCDC107
RPP40	TRPC3	CCDC109B
RPSAP52	TRPM1	CCDC110
RPTN	TRPV2	CCDC112
RRM2	TSPAN12	CCDC113
RTBDN	TSPAN18	CCDC114
RTL1	TSPAN32	CCDC117
RTP3	TSPAN4	CCDC11
RUNDC3A	TTC16	CCDC120
S100A14	TTC18	CCDC121
S100A16	TTC21A	CCDC123
S100A2	TTC25	CCDC124
S100A7A	TTC29	CCDC125
S100A7	TTLL10	CCDC127
S100A8	TTLL6	CCDC130
S100A9	TTLL9	CCDC134
S100P	TTPA	CCDC137
S1PR5	TTR	CCDC138
SAA1	TUBA4B	CCDC142
SAGE1	TUBB1	CCDC144C
SALL1	TXK	CCDC146
SALL3	TXNIP	CCDC148
SALL4	TYROBP	CCDC149
SBSN	UBXN10	CCDC14
SC65	UCN3	CCDC152
SCN8A	UGT2B4	CCDC153
SDC1	UNC13B	CCDC154
SDR9C7	UNC45B	CCDC157
SEC14L2	UPB1	CCDC158
SELV	UPK3B	CCDC159
SEMA4B	USHBP1	CCDC15
SEMG2	USP44	CCDC163P
SEPT12	UTF1	CCDC18
SEPT14	UTRN	CCDC21
SERINC2	VEPH1	CCDC23
SERPINA11	VGLL3	CCDC24
SERPINA12	VIPR1	CCDC28A
SERPINA4	VIPR2	CCDC28B
SERPINB10	VIP	CCDC30
SERPINB11	VSIG2	CCDC36
SERPINB12	VSIG4	CCDC40
SERPINB13	VTN	CCDC41
SERPINB2	VWA3A	CCDC42
SERPINB3	VWA3B	CCDC43
SERPINB4	VWA5B1	CCDC45
SERPINB5	VWF	CCDC50
SERPINB7	WASF3	CCDC51
SERPINE2	WBSCR17	CCDC52
SESN3	WDFY4	CCDC55
SFN	WDR16	CCDC56
SFRS13B	WDR17	CCDC59
SGCZ	WDR38	CCDC60
SGOL1	WDR63	CCDC64B
SGOL2	WDR65	CCDC64
SH2D5	WDR69	CCDC66
SHCBP1	WDR78	CCDC71
SHISA7	WDR93	CCDC74A
SHOX2	WFDC13	CCDC74B
SIM2	WFDC1	CCDC75
SIX1	WFDC6	CCDC76
SIX2	WFIKKN2	CCDC77
SIX4	WFS1	CCDC78
SIX6	WIF1	CCDC82
SKA1	WISP2	CCDC85C
SKA3	WNT9B	CCDC86
SKP2	WSCD1	CCDC87
SLAMF9	WWC2	CCDC88A
SLC10A6	XAGE2	CCDC88C
SLC13A5	YSK4	CCDC89
SLC15A1	ZBBX	CCDC8
SLC16A1	ZBTB16	CCDC90A
SLC16A8	ZEB1	CCDC90B
SLC16A9	ZEB2	CCDC91
SLC18A3	ZFP36	CCDC92
SLC1A4	ZFPM2	CCDC93
SLC1A6	ZMYND10	CCDC96
SLC22A20	ZMYND15	CCDC99
SLC22A25	ZNF366	CCHCR1
SLC23A3	ZNF385B	CCL13
SLC24A2	ZNF423	CCL17
SLC25A10	ZNF483	CCL18
SLC2A1	ZNF781	CCL21
SLC2A5	ZNF804A	CCL25
SLC30A10	ZP2	CCL28
SLC34A1		CCL3
SLC35F4		CCL4L2
SLC38A4		CCL4
SLC39A2		CCL5
SLC44A5		CCL7
SLC47A2		CCL8
SLC4A11		CCM2
SLC4A3		CCNB1IP1
SLC5A11		CCNB3
SLC5A12		CCNC
SLC5A7		CCND3
SLC6A10P		CCNDBP1
SLC6A11		CCNG1
SLC6A15		CCNH
SLC6A17		CCNI2
SLC6A2		CCNI
SLC6A8		CCNJL
SLC7A11		CCNK
SLC7A5P1		CCNL2
SLC7A5		CCNO
SLC8A2		CCNT2
SLC9A2		CCPG1
SLC9A3R1		CCR10
SLC9A3		CCR2
SLC9A4		CCR4
SLCO1B1		CCR5
SLCO1B3		CCR6
SLCO6A1		CCR7
SLITRK1		CCR8
SLITRK6		CCS
SLURP1		CCT2
SMC1B		CCT3
SMCP		CCT4
SMEK3P		CCT5
SMOX		CCT6A
SNAI2		CCT6P1
SNCB		CCT7
SNHG4		CCT8
SNX31		CD109
SOHLH1		CD14
SOHLH2		CD151
SORCS3		CD163L1
SORD		CD164L2
SOX11		CD180
SOX15		CD1A
SOX1		CD1B
SOX21		CD1C
SOX2OT		CD1D
SOX2		CD1E
SP8		CD200
SP9		CD209
SPAG5		CD226
SPANXA2		CD247
SPANXB2		CD274
SPANXC		CD276
SPANXE		CD28
SPC24		CD2AP
SPC25		CD2BP2
SPDYC		CD2
SPEM1		CD300A
SPERT		CD300LB
SPINK5		CD320
SPINK6		CD38
SPINK7		CD3D
SPINK8		CD3EAP
SPOCK1		CD3E
SPOCK3		CD3G
SPP1		CD47
SPRED3		CD48
SPRR1A		CD4
SPRR1B		CD53
SPRR2A		CD59
SPRR2B		CD5
SPRR2C		CD63
SPRR2D		CD68
SPRR2E		CD6
SPRR2F		CD70
SPRR2G		CD72
SPRR3		CD80
SPRR4		CD81
SPTBN2		CD82
SRD5A1		CD84
SRMS		CD86
SRPK3		CD8A
SRRM3		CD96
SSTR5		CD99L2
SSX1		CD9
SSX2		CDADC1
SSX4		CDAN1
SSX6		CDA
ST8SIA2		CDC123
STARD5		CDC14A
STAR		CDC14B
STATH		CDC14C
STEAP1		CDC23
STIL		CDC25B
STMN4		CDC27
STON2		CDC34
STRA6		CDC37L1
STRA8		CDC42BPA
STRC		CDC42EP2
STX1A		CDC42SE1
STXBP5L		CDC42SE2
STYK1		CDC5L
SULF2		CDC73
SULT1E1		CDC7
SULT4A1		CDCA7L
SUN3		CDCP1
SUSD4		CDCP2
SYCP1		CDH11
SYT12		CDH15
SYT13		CDH17
SYT14L		CDH19
SYT14		CDH1
SYT16		CDH23
SYT2		CDH26
SYT5		CDH2
SYT7		CDK10
TAAR1		CDK12
TAC3		CDK13
TAF7L		CDK14
TAS1R2		CDK16
TAS2R38		CDK17
TBR1		CDK20
TBX10		CDK2AP1
TBX15		CDK2
TBX18		CDK3
TBX1		CDK4
TBX20		CDK5RAP1
TBX6		CDK5RAP2
TCAM1P		CDK5RAP3
TCEB3B		CDK5
TCERG1L		CDK6
TCHHL1		CDK7
TCHH		CDK8
TCN1		CDKL3
TDRD5		CDKL5
TDRG1		CDKN1A
TERT		CDKN1B
TEX101		CDKN1C
TEX11		CDKN2AIPNL
TEX13B		CDKN2AIP
TEX15		CDKN2BAS
TEX19		CDKN2C
TFAP2A		CDKN2D
TFAP2B		CDNF
TFAP2C		CDON
TFF1		CDR1
TFF2		CDR2
TFR2		CDRT15P
TGFA		CDRT1
TGIF2LX		CDS1
TGIF2LY		CDYL
TGM1		CEACAM19
TGM3		CEACAM1
TGM4		CEACAM3
TGM5		CEACAM6
TGM6		CEBPA
TGM7		CEBPD
TG		CEBPE
THBS2		CEBPG
THEG		CEBPZ
THEM5		CECR1
THOC3		CECR4
TH		CECR5
TIMELESS		CELA1
TK1		CELF1
TKTL2		CELSR1
TLL2		CEND1
TLX1NB		CENPBD1
TLX1		CENPB
TLX2		CENPJ
TLX3		CENPL
TM4SF19		CENPN
TMEM114		CENPO
TMEM117		CENPQ
TMEM132A		CENPT
TMEM145		CEP110
TMEM158		CEP120
TMEM171		CEP135
TMEM179		CEP152
TMEM184A		CEP170L
TMEM195		CEP170
TMEM40		CEP192
TMEM45A		CEP250
TMEM52		CEP63
TMEM63C		CEP70
TMEM79		CEP72
TMEM88B		CEP76
TMEM95		CEP78
TMPRSS11A		CEP97
TMPRSS11BNL		CERCAM
TMPRSS11B		CERKL
TMPRSS11D		CERK
TMPRSS11F		CES3
TMPRSS15		CES8
TMPRSS4		CFDP1
TNC		CFI
TNFRSF18		CFL1
TNFRSF25		CFLAR
TNFSF11		CGA
TNFSF18		CGGBP1
TNNI3		CGRRF1
TNNT1		CHAC1
TNS4		CHAF1A
TOP2A		CHCHD10
TP53AIP1		CHCHD1
TP53TG3B		CHCHD2
TP63		CHCHD5
TP73		CHCHD6
TPBG		CHCHD8
TPD52L1		CHD1L
TPI1P3		CHD1
TPO		CHD2
TPRXL		CHD4
TPTE2		CHD7
TPTE		CHD9
TPX2		CHDH
TRAIP		CHERP
TRDN		CHIC1
TRIM15		CHIC2
TRIM16L		CHIT1
TRIM17		CHKA
TRIM29		CHKB-CPT1B
TRIM31		CHL1
TRIM43		CHML
TRIM49		CHMP1A
TRIM59		CHMP2B
TRIM72		CHMP4A
TRIM7		CHMP4B
TRIM9		CHMP4C
TRIML2		CHMP6
TRIP13		CHMP7
TROAP		CHM
TRPA1		CHN1
TRPM8		CHN2
TRPV3		CHORDC1
TRPV4		CHPF2
TRY6		CHPF
TSG1		CHPT1
TSKU		CHP
TSNAX-DISC1		CHRAC1
TSPAN10		CHRD
TSPY2		CHRFAM7A
TTBK1		CHRM3
TTK		CHRM4
TTLL12		CHRNA10
TTYH1		CHRNA6
TUBA3C		CHRNA7
TUBA3E		CHRNB1
TUBAL3		CHST13
TUBB3		CHST14
TULP1		CHST2
TWIST1		CHST3
TYMS		CHST4
UBE2C		CHST5
UBE2QL1		CHST6
UBE2S		CHST7
UBE2T		CHST8
UCA1		CHURC1
UCHL1		CIAO1
UCK2		CIAPIN1
UCN2		CIB1
UGT1A10		CIB2
UGT1A1		CIC
UGT1A3		CIDEB
UGT1A4		CIDEC
UGT1A5		CIITA
UGT1A6		CILP
UGT1A7		CINP
UGT1A8		CIR1
UGT1A9		CIRBP
UGT2A1		CIRH1A
UGT2B10		CISD1
UGT2B15		CISD2
UGT2B28		CISD3
UGT3A1		CISH
UGT3A2		CITED1
UHRF1		CITED4
ULBP2		CKAP2
UMODL1		CKAP4
UNC93A		CKAP5
UPK1A		CKM
UPK1B		CKS2
UPK2		CLASP1
UPK3BL		CLASP2
USH1G		CLCC1
VANGL2		CLCF1
VAX1		CLCN4
VCX3A		CLCN6
VCX3B		CLC
VCX		CLDN11
VGF		CLDN12
VSNL1		CLDN20
VTCN1		CLDN23
VWDE		CLDN2
WDHD1		CLDN3
WDR62		CLDN8
WDR72		CLDND1
WFDC5		CLDND2
WISP3		CLEC10A
WNK2		CLEC11A
WNK4		CLEC12B
[truncated: 8,465 more rows]

## Sheet: Secretory
UP	DOWN	NS
A2ML1	A2M	A1BG
AAA1	AATK	A2LD1
AADACL2	ABCA3	A4GALT
ABCA12	ABCA8	A4GNT
ABCA17P	ABCA9	AAAS
ABCA4	ABCC6	AACSL
ABCC2	ABCC8	AACS
ABCC5	ABI3BP	AAGAB
ABCG8	ACADL	AAMP
ABP1	ACOXL	AARS2
ACRV1	ACTN2	AARSD1
ACTL8	ACVRL1	AARS
ACVR1C	ADAM29	AASDHPPT
ACY3	ADAMTS8	AATF
ADAM12	ADAMTSL3	ABCA10
ADAM23	ADCY4	ABCA13
ADAM32	ADCY8	ABCA6
ADAMDEC1	ADH1A	ABCB1
ADAMTS14	ADH1B	ABCB4
ADAMTS18	ADRA1A	ABCB6
ADAMTS20	ADRB1	ABCB8
ADCY10	ADRB2	ABCB9
ADCY2	AFF3	ABCC10
ADH7	AGBL1	ABCC11
ADIPOQ	AGER	ABCC13
ADM2	AGR3	ABCC1
AFP	AGRP	ABCC3
AGMAT	AGTR1	ABCC4
AGXT	AGTR2	ABCC6P1
AHNAK2	AHSP	ABCC6P2
AIM2	AK7	ABCC9
AIPL1	AKAP14	ABCD3
AIRE	AKAP2	ABCD4
AK3L1	AKAP4	ABCE1
AKR1B10	ALAS2	ABCF1
AKR1B15	ALDH1A2	ABCF2
AKR1C1	ALDH3B1	ABCF3
AKR1C2	ALOX15B	ABCG1
AKR1C4	ALS2CR12	ABCG2
AKR7A3	ANGPT1	ABCG4
ALDH1L1	ANGPT4	ABHD10
ALDH3B2	ANGPTL1	ABHD11
ALG1L	ANGPTL5	ABHD12
ALOX12B	ANGPTL7	ABHD13
ALOX12P2	ANKRD1	ABHD14A
ALOX12	AOC3	ABHD14B
ALOXE3	AOX1	ABHD1
ALPK2	APLN	ABHD2
ALX1	APOA1	ABHD3
ALX4	APOA5	ABHD4
AMTN	APOBEC4	ABHD5
ANKRD22	APOH	ABHD6
ANKRD26P1	APOLD1	ABI1
ANKRD33	AQP1	ABI2
ANKRD34B	AQP2	ABI3
ANKRD7	AQP4	ABLIM1
ANLN	AQP7	ABLIM3
ANXA10	ARC	ABO
ANXA8L1	ARHGAP31	ABRA
AP3B2	ARHGAP6	ABR
APCDD1L	ARHGEF15	ABT1
APOBEC1	ARMC3	ABTB1
APOBEC3B	ARMC4	ABTB2
APOC3	ARRB1	ACAA1
AQP12B	ART1	ACAA2
ARHGAP11A	ART4	ACACB
ARHGAP11B	ASPA	ACAD9
ARHGAP36	ASPG	ACADM
ARID3C	ATOH8	ACADSB
ARL14	ATP13A4	ACADS
ARL9	ATP1A2	ACAN
ARNTL2	ATP1B2	ACAP1
ARSH	AVPR2	ACAP2
ART3	AWAT2	ACAP3
ARTN	AZU1	ACAT1
ASCL4	BAI3	ACBD3
ASF1B	BDNF	ACBD4
ASPM	BEND2	ACBD5
ATAD2	BMP5	ACBD6
ATAD5	BMX	ACBD7
ATCAY	BTNL3	ACCN2
ATOH7	BTNL8	ACD
ATP10B	BTNL9	ACER1
ATP2A1	C10orf107	ACER3
ATP4A	C10orf116	ACE
AURKA	C10orf67	ACHE
AURKB	C10orf79	ACLY
B3GALT5	C11orf66	ACN9
B3GNT3	C11orf88	ACO1
B3GNT4	C11orf9	ACOT11
B3GNT6	C12orf69	ACOT1
B4GALNT1	C13orf15	ACOT2
B4GALNT2	C13orf30	ACOT7
B4GALNT4	C13orf36	ACOX1
BAGE	C13orf39	ACOX2
BAI2	C14orf132	ACP1
BAIAP2L2	C14orf180	ACP2
BARX1	C16orf89	ACP5
BARX2	C18orf34	ACP6
BBOX1	C19orf59	ACPL2
BCAN	C19orf69	ACPT
BCAR4	C1QTNF2	ACRBP
BCL11A	C1QTNF7	ACR
BCL2L10	C1orf114	ACSBG1
BCL8	C1orf116	ACSBG2
BEND6	C1orf129	ACSF2
BEST2	C1orf141	ACSL1
BEST3	C1orf158	ACSL3
BFSP2	C1orf168	ACSL4
BIK	C1orf173	ACSL5
BIRC5	C1orf189	ACSM1
BLM	C1orf194	ACSM2A
BMP7	C1orf230	ACSM2B
BMP8A	C1orf87	ACSM3
BNC1	C1orf92	ACSM5
BOLL	C20orf160	ACSS2
BOP1	C20orf202	ACSS3
BPIL2	C20orf26	ACTBL2
BRDT	C20orf56	ACTG1
BRIP1	C20orf85	ACTG2
BRSK1	C21orf128	ACTL6A
BTBD11	C22orf15	ACTN1
BTBD17	C2orf39	ACTN3
BUB1B	C2orf40	ACTR1A
BUB1	C2orf62	ACTR2
C10orf55	C2orf71	ACTR3B
C10orf82	C2orf73	ACTR3C
C10orf90	C4BPA	ACTR3
C10orf91	C4orf22	ACTR5
C10orf99	C4orf31	ACTR6
C11orf41	C5orf49	ACTR8
C11orf53	C5orf4	ACVR1B
C11orf86	C6orf103	ACVR1
C12orf36	C6orf118	ACVR2B
C12orf48	C6orf174	ACY1
C12orf54	C6orf25	ACYP1
C12orf56	C6	ADAD2
C12orf70	C7orf45	ADAL
C12orf77	C7orf58	ADAM11
C13orf38	C7	ADAM15
C14orf115	C8B	ADAM19
C14orf162	C8orf34	ADAM21
C14orf34	C8orf84	ADAM22
C14orf39	C9orf135	ADAM28
C15orf42	C9orf171	ADAM33
C15orf48	C9orf24	ADAM6
C15orf60	CA1	ADAM8
C16orf11	CA3	ADAM9
C16orf59	CA4	ADAMTS12
C16orf73	CABP5	ADAMTS13
C16orf74	CACNA1D	ADAMTS15
C16orf75	CACNA1S	ADAMTS16
C17orf53	CACNA2D2	ADAMTS17
C17orf77	CADM1	ADAMTS1
C17orf93	CALCRL	ADAMTS2
C17orf99	CAMP	ADAMTS4
C18orf2	CAPN9	ADAMTS9
C18orf56	CAPSL	ADAMTSL1
C19orf77	CASP12	ADAMTSL2
C1QL1	CASQ2	ADAMTSL4
C1QL4	CASS4	ADAMTSL5
C1QTNF6	CAV1	ADARB1
C1orf105	CAV3	ADARB2
C1orf112	CCBE1	ADAR
C1orf135	CCDC108	ADAT1
C1orf157	CCDC135	ADAT2
C1orf161	CCDC13	ADAT3
C1orf170	CCDC141	ADA
C1orf180	CCDC147	ADCK2
C1orf182	CCDC33	ADCK4
C1orf187	CCDC37	ADCK5
C1orf49	CCDC42B	ADCY3
C1orf61	CCDC48	ADCY6
C1orf65	CCDC65	ADCY7
C1orf68	CCDC68	ADCY9
C1orf74	CCDC81	ADCYAP1R1
C20orf103	CCDC85A	ADCYAP1
C20orf141	CCL14	ADC
C20orf151	CCL23	ADD1
C20orf186	CCL24	ADD2
C20orf191	CCRL1	ADH4
C21orf125	CD101	ADHFE1
C21orf88	CD300LG	ADM
C2CD4A	CD302	ADNP2
C2orf14	CD34	ADNP
C2orf48	CD36	ADORA2A
C2orf82	CD5L	ADORA2B
C3orf30	CD93	ADPRH
C3orf57	CDH5	ADRA1B
C3orf66	CDHR3	ADRA1D
C3orf72	CDHR4	ADRA2B
C3orf74	CDKL2	ADRBK1
C4orf17	CDO1	ADRBK2
C4orf26	CEACAM8	ADRM1
C4orf6	CELA2A	ADSL
C4orf7	CELA2B	ADSSL1
C5orf34	CFC1B	ADSS
C5orf46	CFD	AEBP2
C6orf10	CFTR	AES
C6orf126	CGNL1	AFAP1L1
C6orf127	CHI3L2	AFAP1L2
C6orf141	CHIA	AFAP1
C6orf142	CHRDL1	AFARP1
C6orf15	CHRM1	AFF1
C6orf176	CHRM2	AFF4
C6orf218	CHRNA2	AFG3L2
C6orf222	CLDN18	AFMID
C7orf10	CLDN5	AFTPH
C7orf33	CLEC14A	AG2
C7orf52	CLEC1B	AGAP11
C7orf65	CLEC3B	AGAP7
C8ORFK29	CLEC4M	AGBL2
C8orf22	CLIC5	AGBL3
C9orf100	CMTM2	AGBL5
C9orf140	CMTM5	AGFG2
C9orf169	CNGA4	AGK
C9orf4	CNKSR2	AGL
C9orf53	CNTN6	AGPAT2
C9orf84	COBL	AGPAT4
CA12	COL4A3	AGPAT5
CA6	COL6A6	AGPAT9
CA9	COLEC10	AGRN
CABYR	COX4I2	AGTPBP1
CACNA1B	CPAMD8	AGTRAP
CACNA1E	CPB2	AGXT2L2
CACNG5	CRH	AHCTF1
CAGE1	CRTAC1	AHCYL1
CALB1	CSF3	AHCYL2
CALCB	CSRNP1	AHCY
CALML3	CST5	AHDC1
CALML5	CTNND2	AHNAK
CAMK2B	CTRB2	AHSA1
CAMK2N2	CX3CR1	AHSA2
CAPN14	CXCL2	AIF1L
CAPNS2	CXCL3	AIF1
CARD14	CXCR1	AIFM1
CARD17	CXCR2	AIFM2
CARD18	CXorf41	AIFM3
CASC5	CYP17A1	AIM1L
CASKIN1	CYP1A2	AIM1
CASP14	CYP2A6	AIMP2
CBLC	CYP2B7P1	AK1
CBLN2	CYP2F1	AK2
CBX2	CYP3A7	AK5
CCDC144C	CYP4B1	AKAP11
CCDC144NL	DACH1	AKAP12
CCDC150	DAO	AKAP13
CCDC34	DAPK2	AKAP5
CCKBR	DARC	AKAP6
CCL25	DCDC2B	AKAP7
CCL26	DCDC2	AKAP8L
CCL27	DEFA1B	AKAP9
CCL7	DEFA4	AKD1
CCNA2	DENND2A	AKNA
CCNB1	DES	AKR1A1
CCNB2	DGKK	AKR1C3
CCNE1	DISP1	AKR1D1
CCNE2	DLC1	AKR1E2
CCNF	DMBT1	AKR7L
CD177	DNAH10	AKT1S1
CD70	DNAH12	AKT2
CDC20	DNAH7	AKT3
CDC25A	DNAH9	AKTIP
CDC25C	DNAI1	ALAD
CDC45	DNAI2	ALAS1
CDC6	DNALI1	ALCAM
CDCA2	DNASE1L3	ALDH16A1
CDCA3	DNASE2B	ALDH18A1
CDCA4	DPCR1	ALDH1B1
CDCA5	DPEP2	ALDH1L2
CDCA7	DPP6	ALDH2
CDCA8	DPYSL2	ALDH3A1
CDH12	DUOX1	ALDH3A2
CDH17	DUSP27	ALDH4A1
CDH18	DUXA	ALDH6A1
CDH22	DYDC1	ALDOA
CDH2	DYDC2	ALDOC
CDH3	DYNLRB2	ALG10B
CDH7	ECSCR	ALG10
CDH8	ECT2L	ALG1L2
CDHR1	EDN1	ALG2
CDK1	EDN3	ALG3
CDK5R2	EDNRB	ALG6
CDKN2A	EFHB	ALG8
CDKN3	EFR3B	ALKBH2
CDT1	ELANE	ALKBH4
CDX1	EMCN	ALKBH6
CDX2	EMP2	ALOX15
CEACAM7	EMR3	ALOX5AP
CECR7	ENAM	ALOX5
CELF5	EPAS1	ALPK3
CELP	EPB42	ALPL
CELSR2	ERBB4	ALS2CL
CELSR3	ERG	ALS2CR11
CEL	ESAM	ALS2CR4
CENPA	ESYT3	ALS2CR8
CENPE	EXD1	ALX3
CENPF	F10	AMACR
CENPH	F11	AMBP
CENPI	F8	AMHR2
CENPK	FABP1	AMH
CENPM	FABP4	AMICA1
CENPW	FAM105A	AMIGO1
CEP55	FAM107A	AMMECR1L
CES7	FAM138B	AMMECR1
CFHR4	FAM138F	AMN
CGA	FAM150B	AMOTL1
CGB2	FAM162B	AMOTL2
CGB5	FAM167A	AMPD2
CGB7	FAM180B	AMPD3
CGB8	FAM184A	AMPH
CGB	FAM189A1	AMY2B
CGREF1	FAM189A2	AMZ2
CHAF1B	FAM71A	ANAPC11
CHAT	FAM81B	ANAPC16
CHEK1	FAM92B	ANAPC1
CHGB	FBLN5	ANAPC5
CHODL	FBP1	ANAPC7
CHP2	FCN1	ANGPTL4
CHRNA5	FCN3	ANG
CHRNA6	FGD5	ANK1
CHRNA9	FGF10	ANK2
CHRNB2	FGF9	ANK3
CHRNB4	FGFBP2	ANKAR
CHRNG	FGFR4	ANKDD1A
CHTF18	FHL1	ANKFN1
CIDEA	FHL5	ANKFY1
CILP2	FIGF	ANKHD1-EIF4EBP3
CILP	FLJ34503	ANKH
CKAP2L	FLJ37543	ANKIB1
CKMT1A	FLJ42875	ANKK1
CKMT1B	FMO2	ANKLE1
CKM	FMO5	ANKLE2
CKS1B	FOLR1	ANKMY1
CLCA2	FOLR3	ANKRA2
CLCA3P	FOSB	ANKRD12
CLCA4	FOS	ANKRD13A
CLDN10	FOXA2	ANKRD13B
CLDN14	FOXF1	ANKRD13D
CLDN17	FPR2	ANKRD16
CLDN19	FRMD3	ANKRD20A3
CLDN1	FRY	ANKRD23
CLDN6	FSHR	ANKRD24
CLEC18B	FXYD1	ANKRD28
CLEC18C	GADL1	ANKRD29
CLEC2A	GAS2L2	ANKRD2
CLEC2L	GATA1	ANKRD32
CLLU1OS	GCOM1	ANKRD34A
CLSPN	GDF10	ANKRD36B
CLVS2	GDF2	ANKRD36
CNDP1	GGTLC1	ANKRD37
CNFN	GIMAP8	ANKRD39
CNGB1	GIPC2	ANKRD40
CNGB3	GKN2	ANKRD42
CNPY1	GLDN	ANKRD43
CNTD2	GNG11	ANKRD44
CNTN2	GP9	ANKRD45
CNTNAP2	GPA33	ANKRD49
CNTNAP4	GPC5	ANKRD52
CNTNAP5	GPD1	ANKRD53
COCH	GPER	ANKRD56
COL10A1	GPIHBP1	ANKRD57
COL11A1	GPM6A	ANKRD58
COL17A1	GPR112	ANKRD5
COL19A1	GPR116	ANKRD6
COL1A1	GPR120	ANKRD9
COL22A1	GPR123	ANKS1A
COL2A1	GPR133	ANKS1B
COL3A1	GPR146	ANKZF1
COL4A6	GPR17	ANO10
COL5A2	GPRC5A	ANO1
COL7A1	GPRIN2	ANO2
COL9A1	GPX3	ANO5
COL9A2	GRAMD2	ANO6
COL9A3	GRIA1	ANO7
COX6B2	GRIK4	ANO9
COX7B2	GRK5	ANP32A
CPA4	GRRP1	ANP32B
CPA5	GSTA2	ANP32E
CPNE4	GSTA3	ANPEP
CPNE7	GSTM5	ANTXR2
CPS1	GUCA2A	ANUBL1
CP	GUCA2B	ANXA11
CRABP1	GYPB	ANXA3
CRABP2	GYPE	ANXA4
CRCT1	HAS1	ANXA5
CREG2	HBA1	ANXA6
CRHR1	HBA2	ANXA8L2
CRNN	HBB	ANXA8
CRYBA2	HBG1	AOC2
CRYGN	HBG2	AP1AR
CSAG1	HBM	AP1B1
CSAG2	HBZ	AP1G2
CSAG3	HELT	AP1M1
CSN3	HEMGN	AP1S1
CST11	HHIP	AP1S2
CST1	HIF3A	AP2A1
CST4	HIGD1B	AP2A2
CSTA	HLF	AP2B1
CSTL1	HMGCLL1	AP2M1
CT45A1	HNF1B	AP2S1
CT45A2	HPGDS	AP3D1
CT45A3	HPGD	AP3M1
CT45A4	HPSE2	AP3M2
CT45A5	HSD17B6	AP3S1
CTAG1B	HSPA12B	AP4M1
CTAG2	HSPB6	APAF1
CTHRC1	HSPB7	APBA2
CTSL2	HTR3C	APBA3
CTXN3	HYAL1	APBB1IP
CXCL13	ICAM4	APBB1
CXCL14	IFLTD1	APBB2
CXorf48	IGFALS	APC2
CXorf49B	IGSF10	APC
CXorf61	IHH	APEX1
CYP24A1	IL13	APEX2
CYP26A1	IL1RL1	APH1A
CYP27B1	IL6	APH1B
CYP27C1	INMT	API5
CYP2D7P1	INSC	APIP
CYP2W1	IQSEC3	APITD1
CYP4F11	ITGA10	APLF
CYP4F2	ITGA8	APLNR
CYP4F3	ITLN1	APLP2
CYP4F8	ITLN2	APOA1BP
DAPL1	JAM2	APOB48R
DAZ1	JPH4	APOBEC2
DAZL	KAL1	APOBEC3C
DBX1	KANK3	APOBEC3D
DBX2	KCNA10	APOBEC3F
DCAF12L2	KCNA4	APOBEC3G
DCAF4L2	KCNA5	APOBEC3H
DCAF8L1	KCNH6	APOC4
DCAF8L2	KCNIP1	APOE
DCST1	KCNK3	APOL1
DCX	KCNT2	APOL2
DDN	KHDRBS2	APOL3
DDX12	KIAA0087	APOM
DDX4	KIAA0408	APOO
DDX53	KIAA1462	APPBP2
37226	KIAA1683	APPL1
DEFB103B	KIF6	APRT
DEFB126	KIR3DL1	APTX
DEFB4A	KLB	AQP11
DEPDC1B	KLF15	AQP3
DEPDC1	KLF17	AQP6
DEPDC7	KLF2	AQP8
DGCR5	KLHL33	AQP9
DGKB	KLRF1	AQPEP
DGKI	KL	ARAF
DHRS2	KRT27	ARAP1
DIO2	LAMP3	ARAP2
DIRAS1	LCN6	ARAP3
DIRAS2	LDB2	ARCN1
DIRC1	LDB3	AREG
DKFZp434J0226	LDLRAD1	ARF3
DKFZp686A1627	LEFTY2	ARF5
DKK1	LEPR	ARF6
DKK4	LGALS4	ARFGAP1
DLGAP5	LGI3	ARFGEF1
DLK1	LHFPL3	ARFGEF2
DLK2	LHX9	ARFIP2
DLL3	LIMCH1	ARFRP1
DLX1	LIMS2	ARG1
DLX2	LIN7A	ARG2
DLX3	LIPN	ARHGAP10
DLX5	LMO7	ARHGAP12
DLX6AS	LMOD1	ARHGAP15
DLX6	LMOD3	ARHGAP17
DMBX1	LOC100130933	ARHGAP18
DMP1	LOC100144604	ARHGAP20
DMRT1	LOC100192426	ARHGAP22
DMRT3	LOC100287718	ARHGAP24
DMRTA2	LOC100302650	ARHGAP25
DMRTC2	LOC148145	ARHGAP29
DNA2	LOC149620	ARHGAP30
DNAH17	LOC150622	ARHGAP32
DNAJB3	LOC158376	ARHGAP33
DNAJC22	LOC388387	ARHGAP39
DNMT3B	LOC389033	ARHGAP5
DNMT3L	LOC400804	ARHGAP8
DNTT	LOC400940	ARHGDIB
DPF1	LOC572558	ARHGEF10
DPPA2	LOC723809	ARHGEF12
DPY19L2P1	LONRF3	ARHGEF16
DPYSL5	LOXHD1	ARHGEF17
DQX1	LPL	ARHGEF18
DRD4	LRP2BP	ARHGEF19
DRP2	LRP2	ARHGEF2
DSC1	LRRC18	ARHGEF35
DSC3	LRRC2	ARHGEF37
DSCC1	LRRC32	ARHGEF38
DSCR4	LRRC36	ARHGEF3
DSCR8	LRRC46	ARHGEF4
DSG1	LRRC48	ARHGEF5
DSG3	LRRK2	ARHGEF6
DSG4	LRRN3	ARHGEF9
DSPP	LRRN4	ARID2
DSP	LY6G6F	ARID3A
DTL	LYVE1	ARID4A
DUSP13	MAB21L2	ARID5A
DUSP5P	MAG	ARIH2
DUSP9	MAMDC2	ARL10
DVWA	MAP1LC3C	ARL11
DYNC1I1	MAP3K15	ARL13B
DYSFIP1	2010-03-01	ARL16
E2F2	MARCO	ARL17A
E2F7	MAS1L	ARL2
E2F8	MASP1	ARL4C
ECE2	MEGF11	ARL4D
ECEL1	MFAP4	ARL6IP1
ECT2	MFSD2A	ARL6IP5
EDARADD	MGAM	ARL6IP6
EEF1A2	MGC27382	ARL6
EFNA2	MIA2	ARL8A
EFNA3	MMRN1	ARMC10
EGLN3	MOGAT1	ARMC1
EGOT	MORN5	ARMC2
EIF4EBP1	MRAP	ARMC6
ELAVL2	MRC1	ARMC7
ELOVL2	MRGPRE	ARMC8
ELOVL4	MS4A15	ARMC9
EME1	MS4A2	ARMCX1
EMILIN3	MS4A6E	ARMCX3
EMX1	MS4A8B	ARNT
EMX2	MSR1	ARPC1A
EN1	MT1A	ARPC2
EN2	MT1M	ARPC5L
ENTHD1	MUSK	ARPM1
ENTPD2	MUSTN1	ARPP19
ENTPD8	MYADM	ARRB2
EPHA6	MYBPHL	ARRDC2
EPHA7	MYCT1	ARRDC3
EPHA8	MYH11	ARRDC4
EPHB2	MYH1	ARSD
EPHB3	MYH2	ARSI
EPN3	MYL3	AR
EPO	MYO7B	ASAH1
EPR1	MYOCD	ASAH2B
EPS8L3	MYOC	ASAH2
EPYC	MYOZ1	ASAM
ERCC6L	MYRIP	ASAP2
ERO1L	NAPSA	ASAP3
ESCO2	NCKAP5	ASB12
ESPL1	NCRNA00032	ASB13
ESPNP	NECAB1	ASB14
ESPN	NEGR1	ASB2
ESRRB	NEK10	ASB3
ETV4	NEK5	ASB4
EVX1	NHEG1	ASB5
EXO1	NLRC4	ASB6
EYA2	NMUR1	ASB7
EZH2	NOSTRIN	ASB9
F12	NOVA2	ASCC1
F2	NPNT	ASCC2
FABP7	NPR1	ASCC3
FADS6	NPY5R	ASCL1
FAM101A	NR0B2	ASCL2
FAM111B	NR4A1	ASFMR1
FAM131C	NR4A3	ASGR1
FAM132A	NRG3	ASL
FAM133A	NXF3	ASNS
FAM151A	NXPH3	ASPHD1
FAM155B	OGN	ASPHD2
FAM178B	OLR1	ASPH
FAM181B	OR2B11	ASPN
FAM19A3	OR2W3	ASRGL1
FAM25A	OR6K3	ASS1
FAM25B	OR7E37P	ASTE1
FAM46D	OSTBETA	ASTL
FAM54A	OTC	ATAD2B
FAM57B	OVCH1	ATAD3A
FAM64A	OVCH2	ATAD3B
FAM69C	PACRG	ATAD3C
FAM71E2	PADI4	ATE1
FAM71F1	PALM2-AKAP2	ATF3
FAM72A	PBOV1	ATF5
FAM72B	PCDH12	ATF6B
FAM72D	PCDH15	ATF7IP2
FAM75A2	PCDH20	ATF7IP
FAM83A	PCDH9	ATF7
FAM83B	PCDHA12	ATG12
FAM83C	PCDHAC2	ATG16L1
FAM83D	PCDP1	ATG2B
FAM83F	PCSK2	ATG3
FANCA	PDE1C	ATG4B
FANCB	PDE2A	ATG4D
FANCI	PDE8B	ATG5
FAP	PDK4	ATG7
FAT2	PEAR1	ATG9A
FBN2	PEBP4	ATG9B
FBXL21	PECAM1	ATHL1
FBXO27	PF4	ATIC
FBXO32	PGC	ATL1
FBXO43	PGLYRP1	ATL2
FCRL4	PGM5	ATL3
FCRL5	PGR	ATMIN
FER1L4	PHACTR1	ATOX1
FERMT1	PI16	ATP10A
FETUB	PID1	ATP11A
FEZF1	PIGR	ATP11B
FEZF2	PIP5K1B	ATP11C
FGB	PKHD1L1	ATP13A1
FGF11	PKNOX2	ATP13A2
FGF19	PLA1A	ATP13A3
FGF3	PLA2G1B	ATP1A1
FGF5	PLA2G4F	ATP1A3
FHL2	PLAC9	ATP1A4
FHOD3	PLEKHH2	ATP1B3
FLJ12825	PLLP	ATP2A2
FLJ16779	PPBP	ATP2B2
FLJ30679	PPP3R2	ATP2B4
FLJ36000	PRAM1	ATP2C1
FLJ40330	PRDM16	ATP2C2
FLJ45983	PREX2	ATP5B
FMO9P	PRG4	ATP5C1
FNDC1	PRKCE	ATP5D
FOXB1	PRKG2	ATP5EP2
FOXD1	PRMT8	ATP5G1
FOXD3	PROK2	ATP5G2
FOXE1	PRSSL1	ATP5G3
FOXE3	PRX	ATP5H
FOXG1	PTH1R	ATP5J2
FOXH1	PTPN21	ATP6AP1
FOXI1	PTPN5	ATP6V0A1
FOXI3	PTPRB	ATP6V0D1
FOXL2	PTPRQ	ATP6V0E1
FOXM1	PYGM	ATP6V1A
FOXN1	PZP	ATP6V1B1
FOXP3	RAB11FIP1	ATP6V1B2
FRG2B	RAMP2	ATP6V1C1
FRMD5	RAMP3	ATP6V1C2
FRMD7	RANBP3L	ATP6V1E2
FSCN1	RASGRF1	ATP6V1G2
FSD1	RASGRP4	ATP7A
FSTL5	RBP2	ATP7B
FST	RBP4	ATP8A1
FTCD	RERGL	ATP8A2
FTHL17	RETN	ATP8B3
FUT9	RFX2	ATP8B5P
FZD10	RGN	ATP9B
FZD9	RGR	ATPBD4
GAB4	RGS22	ATRNL1
GABRA3	RICH2	ATRN
GABRA5	RMST	ATRX
GABRB1	RNASE13	ATR
GABRG2	RNASE1	ATXN10
GABRG3	RND1	ATXN1L
GABRP	ROBO2	ATXN2L
GABRQ	ROBO4	ATXN2
GABRR1	ROR1	ATXN3
GAD1	RP1-177G6.2	ATXN7L2
GAGE12D	RP1	ATXN7L3
GAGE12J	RPL13AP17	ATXN7
GAGE1	RPL23AP32	AUH
GAGE2A	RS1	AUP1
GAGE2B	RSPH10B2	AURKAIP1
GAGE2C	RSPH1	AURKAPS1
GAGE2D	RSPH4A	AURKC
GAGE4	RSPO1	AVEN
GAGE8	RSPO2	AVIL
GALNT14	RTKN2	AVL9
GAL	RXFP1	AVPR1B
GAP43	RXFP2	AXIN1
GAPDH	RXRG	AXIN2
GAST	S1PR1	AXL
GBP6	SCARA5	AZI1
GBX2	SCEL	AZI2
GCGR	SCGB1A1	AZIN1
GCLC	SCGB3A1	B2M
GCNT3	SCGB3A2	B3GALNT1
GDA	SCN1A	B3GALNT2
GDF1	SCN4B	B3GALT1
GDNF	SCN7A	B3GALT2
GDPD2	SCUBE1	B3GALT4
GFAP	SDPR	B3GALT6
GGH	SEC14L3	B3GAT3
GINS1	SEL1L2	B3GNT1
GINS2	SELENBP1	B3GNT2
GINS4	SEMA3B	B3GNT5
GJA3	SEMA3G	B3GNT7
GJB2	SFTA1P	B3GNT8
GJB3	SFTA2	B3GNTL1
GJB4	SFTA3	B4GALT1
GJB5	SFTPA1	B4GALT2
GJB6	SFTPA2	B4GALT3
GJB7	SFTPB	B4GALT4
GLDC	SFTPC	B4GALT6
GLRA3	SFTPD	B4GALT7
GLYATL1	SGCA	B9D2
GLYATL2	SGCG	BACE1
GLYATL3	SGEF	BACE2
GNG13	SGMS2	BAG2
GNG4	SH2D3C	BAG4
GNGT1	SH2D4B	BAG5
GOLGA6L1	SH3GL2	BAGE2
GOLGA6L6	SHE	BAHCC1
GOLGA8C	SHROOM4	BAI1
GOLGA8DP	SIGLEC11	BAIAP2L1
GOLGA8G	SIGLEC6	BAIAP2
GP2	SIRPD	BAIAP3
GPC1	SLC10A2	BAK1
GPC2	SLC13A2	BANF1
GPR111	SLC14A1	BANK1
GPR115	SLC16A11	BANP
GPR128	SLC17A3	BARD1
GPR144	SLC19A3	BASP1
GPR156	SLC1A1	BAT1
GPR158	SLC22A10	BAT2L2
GPR19	SLC22A8	BAT2
GPR37	SLC24A4	BATF3
GPR50	SLC26A3	BAX
GPR78	SLC26A9	BAZ1B
GPR87	SLC34A2	BAZ2B
GPRC6A	SLC39A8	BBS1
GPRIN1	SLC46A2	BBS2
GPT2	SLC4A1	BBS4
GPX2	SLC4A4	BBS9
GREB1L	SLC5A2	BCAP29
GREM1	SLC5A4	BCAP31
GRHL1	SLC5A9	BCAS4
GRHL3	SLC6A13	BCCIP
GRIK2	SLC6A20	BCHE
GRIN1	SLC6A4	BCKDK
GRIN2A	SLCO4C1	BCL11B
GRIN2D	SLFNL1	BCL2L11
GRIP1	SLIT2	BCL2L12
GRM4	SLIT3	BCL2L14
GRM5	SMAD6	BCL2L2
GSC	SMAD9	BCL2
GSDMC	SNTN	BCL6B
GSG2	SORBS1	BCL6
GTSE1	SORBS2	BCL7A
GTSF1L	SOX17	BCL7B
GTSF1	SPAG6	BCL7C
GUCA1A	SPARCL1	BCL9
GUCY2E	SPATA4	BCMO1
GYLTL1B	SPATS1	BCO2
H19	SPHKAP	BCORL2
H2BFM	SPINLW1	BCOR
H2BFWT	SPN	BCR
HAP1	SPOCK2	BCS1L
HAVCR1	SSTR1	BDH1
HCN2	ST6GALNAC3	BDH2
HECW1	ST8SIA6	BDNFOS
HELLS	STAC	BDP1
HEPHL1	STARD8	BEAN
HES2	STEAP4	BEND3
HES7	STOML3	BEND7
HESRG	STX11	BEST1
HHIPL2	STXBP6	BET1
HIST1H1B	SULT1A2	BEX4
HIST1H1D	SUSD2	BEX5
HIST1H2AB	SVEP1	BGN
HIST1H2AD	SYNE1	BHLHA15
HIST1H2AE	SYNPO2L	BHLHB9
HIST1H2AG	SYT15	BHMT
HIST1H2AH	SYT4	BICD1
HIST1H2AJ	TAL1	BICD2
HIST1H2AL	TBX4	BID
HIST1H2AM	TCEAL2	BIN2
HIST1H2BB	TCF21	BIN3
HIST1H2BD	TCTE1	BLCAP
HIST1H2BF	TDRD10	BLK
HIST1H2BG	TEKT1	BLMH
HIST1H2BH	TEKT2	BLNK
HIST1H2BI	TEKT3	BLOC1S1
HIST1H2BJ	TEK	BLOC1S3
HIST1H2BL	TGFBR2	BLVRA
HIST1H2BM	TGFBR3	BMF
HIST1H2BO	TIE1	BMP1
HIST1H3B	TMC2	BMP2
HIST1H3C	TMCO2	BMP3
HIST1H3D	TMED6	BMP4
HIST1H3F	TMEM100	BMP6
HIST1H3G	TMEM125	BMP8B
HIST1H3H	TMEM132C	BMPER
HIST1H3I	TMEM146	BMPR1A
HIST1H3J	TMEM190	BMPR2
HIST1H4B	TMEM212	BMS1P4
HIST1H4D	TMEM213	BMS1
HIST2H2AB	TMEM232	BNIP2
HIST2H3C	TMEM88	BNIP3L
HIST3H2A	TMEM90A	BNIP3
HJURP	TMPRSS2	BOD1L
HMGA1	TNNC1	BOD1
HMGA2	TNR	BOK
HMGB3	TNS1	BOLA1
HMMR	TNXB	BOLA2
HMX1	TPPP3	BOLA3
HMX2	TPPP	BPHL
HNF4G	TREM1	BPI
HORMAD1	TRHDE	BPNT1
HOTAIR	TRIM58	BRAF
HOXA10	TRIM63	BRAP
HOXA11AS	TRIM71	BRCA1
HOXA11	TRPC3	BRCA2
HOXA13	TRPM1	BRCC3
HOXA1	TSPAN12	BRD9
HOXB13	TTC29	BREA2
HOXB8	TTLL10	BRF2
HOXB9	TTPA	BRI3BP
HOXC10	TUBA4B	BRI3
HOXC11	TUBB1	BRIX1
HOXC12	UGT2B4	BRMS1L
HOXC13	UNC45B	BRMS1
HOXC5	UPK3B	BRP44L
HOXC6	USHBP1	BRP44
HOXC8	VEPH1	BRSK2
HOXC9	VIPR1	BRWD3
HOXD10	VIP	BSND
HOXD11	VSIG2	BST1
HOXD12	VSIG4	BTBD10
HOXD13	VTN	BTBD12
HOXD3	VWA3A	BTBD16
HOXD4	VWA3B	BTBD18
HPCA	VWA5B1	BTBD19
HPDL	VWF	BTBD2
HRASLS	WDR16	BTBD9
HRG	WDR38	BTC
HR	WDR63	BTD
HS3ST4	WDR65	BTF3L4
HS6ST2	WFDC1	BTF3
HSD17B1	WFDC6	BTG2
HSD17B3	WFIKKN2	BTG3
HSF2BP	WIF1	BTK
HSPC072	WISP2	BTLA
HTR1D	WWC2	BTN1A1
HTR2C	YSK4	BTN2A1
HTR3A	ZBBX	BTN3A1
HTR6	ZBTB16	BTN3A2
HTR7	ZFP36	BTN3A3
IAPP	ZMYND10	BUB3
IBSP	ZNF385B	BUD31
IFNE	ZP2	BYSL
IGF2BP1		BZRAP1
IGF2BP2		BZW1
IGF2BP3		BZW2
IGFBP2		C10orf105
IGFBP3		C10orf10
IGFL1		C10orf118
IGFL2		C10orf119
IGFL3		C10orf11
IGFL4		C10orf128
IGLON5		C10orf12
IGSF11		C10orf137
IGSF1		C10orf18
IGSF9		C10orf25
IL11		C10orf26
IL12RB2		C10orf2
IL17REL		C10orf32
IL19		C10orf35
IL1F5		C10orf41
IL1F6		C10orf46
IL1F9		C10orf53
IL1RAPL2		C10orf54
IL1RL2		C10orf57
IL20RB		C10orf58
IL20		C10orf72
IL21		C10orf76
IL22RA2		C10orf88
IL23A		C10orf93
IL28A		C10orf95
IL28B		C11orf10
IL29		C11orf16
IL31RA		C11orf17
IL4I1		C11orf21
INA		C11orf24
INHA		C11orf31
INHBE		C11orf48
INSL4		C11orf52
INSM1		C11orf54
INSRR		C11orf63
IQGAP3		C11orf65
IRF6		C11orf67
IRS4		C11orf70
IRX4		C11orf73
ISL1		C11orf74
ISL2		C11orf80
ISM2		C11orf82
ISX		C11orf83
ITGA11		C11orf84
ITGB4		C11orf90
ITIH5L		C11orf93
ITPKA		C12orf10
IVL		C12orf11
JPH3		C12orf23
JSRP1		C12orf24
KC6		C12orf26
KCNA7		C12orf29
KCNB2		C12orf32
KCND2		C12orf34
KCNG1		C12orf41
KCNH1		C12orf42
KCNJ10		C12orf44
KCNJ4		C12orf45
KCNJ6		C12orf49
KCNK12		C12orf4
KCNK2		C12orf51
KCNK9		C12orf52
KCNN1		C12orf53
KCNN4		C12orf59
KCNQ2		C12orf5
KCNQ5		C12orf63
KCNU1		C12orf65
KCNV1		C12orf66
KCP		C12orf72
KDM4DL		C12orf73
KEL		C12orf75
KHDC1L		C13orf16
KIAA0101		C13orf1
KIAA1045		C13orf26
KIAA1239		C13orf27
KIAA1524		C13orf29
KIF11		C13orf31
KIF14		C13orf34
KIF15		C13orf37
KIF18A		C14orf101
KIF18B		C14orf104
KIF1A		C14orf106
KIF20A		C14orf128
KIF23		C14orf129
KIF26B		C14orf138
KIF2C		C14orf139
KIF4A		C14orf143
KIF4B		C14orf145
KIF5A		C14orf149
KIFC1		C14orf153
KIRREL2		C14orf156
KISS1R		C14orf159
KLC3		C14orf166B
KLHDC7B		C14orf166
KLK12		C14orf169
KLK2		C14orf178
KLK4		C14orf182
KLK6		C14orf1
KLK8		C14orf28
KLK9		C14orf2
KNTC1		C14orf33
KPNA2		C14orf37
KPRP		C14orf43
KREMEN2		C14orf45
KRT13		C14orf49
KRT14		C14orf50
KRT15		C14orf73
KRT16		C14orf80
KRT17		C14orf86
KRT20		C15orf17
KRT23		C15orf23
KRT2		C15orf26
KRT31		C15orf29
KRT32		C15orf34
KRT33A		C15orf37
KRT33B		C15orf38
KRT34		C15orf40
KRT36		C15orf41
KRT37		C15orf44
KRT38		C15orf51
KRT3		C15orf52
KRT5		C15orf56
KRT6A		C15orf5
KRT6B		C15orf61
KRT6C		C15orf62
KRT74		C15orf63
KRT75		C16orf13
KRT77		C16orf42
KRT78		C16orf45
KRT80		C16orf48
KRT81		C16orf52
KRT82		C16orf53
KRT83		C16orf54
KRT84		C16orf57
KRT86		C16orf5
KRT9		C16orf61
KRTAP19-1		C16orf62
KRTAP3-1		C16orf63
KRTAP4-1		C16orf68
KRTDAP		C16orf70
L1CAM		C16orf71
LAD1		C16orf7
LAMA1		C16orf86
LAMC2		C16orf87
LASS1		C16orf88
LASS3		C16orf91
LBP		C17orf100
LBX2		C17orf103
LCE1B		C17orf104
LCE1C		C17orf106
LCE1E		C17orf108
LCE1F		C17orf37
LCE3A		C17orf39
LCE3D		C17orf42
LCE3E		C17orf47
LCTL		C17orf49
LECT1		C17orf50
LEMD1		C17orf54
LEP		C17orf56
LGALS7B		C17orf58
LGALS7		C17orf62
LGR4		C17orf63
LGR5		C17orf65
LGSN		C17orf68
LHFPL1		C17orf70
LHFPL5		C17orf71
LHX1		C17orf72
LHX2		C17orf75
LHX3		C17orf76
LHX5		C17orf80
LHX8		C17orf82
LILRP2		C17orf86
LIN28B		C17orf87
LINGO1		C17orf89
LINGO2		C17orf90
LIPK		C17orf91
LMO1		C17orf95
LMX1B		C17orf96
LOC100101938		C17orf97
LOC100124692		C18orf10
LOC100128076		C18orf16
LOC100130238		C18orf18
LOC100130386		C18orf19
LOC100131551		C18orf1
LOC100131726		C18orf21
LOC100132354		C18orf22
LOC100133469		C18orf25
LOC100190940		C18orf32
LOC100216001		C18orf45
LOC127841		C18orf54
LOC146336		C18orf55
LOC148709		C19orf10
LOC150197		C19orf12
LOC153328		C19orf21
LOC153910		C19orf22
LOC254559		C19orf24
LOC283404		C19orf26
LOC283761		C19orf28
LOC283999		C19orf29
LOC284798		C19orf2
LOC285501		C19orf35
LOC285548		C19orf38
LOC285629		C19orf40
LOC286467		C19orf44
LOC339535		C19orf45
LOC339674		C19orf47
LOC399815		C19orf48
LOC400696		C19orf50
LOC440040		C19orf51
LOC440173		C19orf52
LOC440356		C19orf53
LOC440905		C19orf55
LOC442308		C19orf57
LOC554202		C19orf60
LOC642587		C19orf61
LOC645323		C19orf62
LOC647946		C19orf63
LOC648691		C19orf73
LOC728606		C1GALT1
LOC729668		C1QA
LOC731789		C1QBP
LOC84740		C1QB
LOC91149		C1QC
LOC93432		C1QL2
LOC96610		C1QL3
LOR		C1QTNF1
LPO		C1QTNF3
LRRC14B		C1QTNF9
LRRC15		C1R
LRRC69		C1S
LRRC7		C1orf101
LRTM2		C1orf103
LST-3TM12		C1orf106
LTF		C1orf107
LY6D		C1orf109
LY6G6C		C1orf113
LY6K		C1orf115
LYPD1		C1orf122
LYPD3		C1orf123
LYPD6B		C1orf124
MAD2L1		C1orf125
MAEL		C1orf126
MAFA		C1orf127
MAGEA10		C1orf130
MAGEA11		C1orf131
MAGEA12		C1orf144
MAGEA1		C1orf150
MAGEA2		C1orf151
MAGEA3		C1orf152
MAGEA4		C1orf156
MAGEA5		C1orf159
MAGEA6		C1orf162
MAGEA9B		C1orf163
MAGEB16		C1orf172
MAGEB1		C1orf174
MAGEB2		C1orf183
MAGEB6		C1orf186
MAGEC1		C1orf192
MAGEC2		C1orf198
MAGED4B		C1orf203
MAGED4		C1orf210
MAP7D2		C1orf213
40603		C1orf21
MARK1		C1orf220
MAST1		C1orf228
MB		C1orf229
MC3R		C1orf31
MC4R		C1orf35
MC5R		C1orf38
MCF2		C1orf50
MCHR2		C1orf51
MCM10		C1orf53
MCM2		C1orf54
MCM4		C1orf56
MCM8		C1orf57
MDFI		C1orf59
MDGA2		C1orf63
MDK		C1orf69
MED12L		C1orf77
MEGF10		C1orf85
MELK		C1orf86
MESP2		C1orf88
METTL11B		C1orf91
MEX3A		C1orf93
MFAP2		C1orf95
MFI2		C1orf96
MFSD2B		C1orf97
MGC14436		C1orf9
MGC2889		C20orf108
MGC4473		C20orf111
MGC87042		C20orf117
MIA		C20orf118
MIOX		C20orf11
MKI67		C20orf123
MKRN3		C20orf12
MLF1IP		C20orf132
MLLT11		C20orf134
MMP10		C20orf144
MMP11		C20orf165
MMP12		C20orf177
MMP13		C20orf194
MMP1		C20orf196
MMP20		C20orf197
MMP3		C20orf199
MMP7		C20orf200
MMP8		C20orf20
MMP9		C20orf24
MND1		C20orf27
MNX1		C20orf29
MOGAT2		C20orf30
MORC1		C20orf3
MPPED1		C20orf46
MPPED2		C20orf54
MRGPRX3		C20orf72
MSGN1		C20orf7
MSI1		C20orf94
MSL3L2		C20orf96
MSX2		C21orf119
MT1H		C21orf29
MTBP		C21orf2
MTL5		C21orf34
MTNR1A		C21orf45
MUC13		C21orf49
MUC2		C21orf56
MUCL1		C21orf62
MXRA5		C21orf63
MYADML2		C21orf67
MYBL2		C21orf70
MYBPC1		C21orf71
MYBPC2		C21orf7
MYCNOS		C21orf81
MYCN		C21orf82
MYEOV		C21orf91
MYF6		C22orf13
MYH16		C22orf25
MYH6		C22orf26
MYL7		C22orf27
MYO18B		C22orf28
MYO3A		C22orf29
MYO3B		C22orf30
MYOD1		C22orf32
NAT8L		C22orf39
NBPF4		C22orf41
NCAN		C22orf9
NCAPG2		C2CD2L
NCAPG		C2CD4B
NCAPH		C2CD4D
NCCRP1		C2orf15
NCRNA00052		C2orf16
NCRNA00110		C2orf24
NDC80		C2orf27A
NDP		C2orf28
NDST4		C2orf29
NEFH		C2orf3
NEFL		C2orf42
NEIL3		C2orf43
NEK2		C2orf44
NETO1		C2orf47
NEURL		C2orf49
NEUROD2		C2orf50
NEUROG2		C2orf52
NFE2L3		C2orf54
NFKBIL2		C2orf55
NGB		C2orf56
NGEF		C2orf57
NGFR		C2orf58
NIPAL4		C2orf60
NKAIN1		C2orf64
NKAIN2		C2orf66
NKAIN4		C2orf67
NKPD1		C2orf68
NKX1-2		C2orf69
NKX2-2		C2orf74
NKX2-3		C2orf77
NKX2-4		C2orf84
NKX2-5		C2orf86
NKX3-2		C2orf89
NKX6-1		C2
NLRP10		C3AR1
NLRP11		C3orf10
NLRP2		C3orf14
NLRP4		C3orf15
NLRP7		C3orf17
NME1		C3orf18
NMU		C3orf19
NOX5		C3orf1
NOXO1		C3orf21
NPBWR1		C3orf23
NPB		C3orf26
NPFFR2		C3orf27
NPHS1		C3orf34
NPPB		C3orf36
NPPC		C3orf37
NPSR1		C3orf39
NPTX2		C3orf42
NPW		C3orf43
NPY		C3orf45
NQO1		C3orf49
NR0B1		C3orf62
NR2E1		C3orf63
NR5A1		C3orf64
NRCAM		C3orf65
NRSN1		C3orf67
NRXN1		C3
NTN3		C4A
NTS		C4orf12
NUDT10		C4orf14
NUDT11		C4orf19
NUF2		C4orf21
NUSAP1		C4orf32
NXPH1		C4orf33
NXPH4		C4orf34
OBP2A		C4orf36
ODZ2		C4orf38
ODZ4		C4orf3
OGDHL		C4orf43
OIP5		C4orf46
OLFM3		C4orf47
OLFM4		C4orf48
OLIG3		C4orf49
ONECUT1		C4orf50
ONECUT2		C5AR1
OR10H1		C5orf13
OR1F1		C5orf15
OR1J4		C5orf20
OR2B6		C5orf22
OR4C6		C5orf23
OR4N4		C5orf24
OR51E1		C5orf28
OR51E2		C5orf30
OR56A3		C5orf32
OR56A5		C5orf33
OR5M11		C5orf36
OR6C70		C5orf40
OR7A5		C5orf41
OR7C1		C5orf43
OR7E5P		C5orf45
OR7E91P		C5orf47
OR9A4		C5orf51
ORC1L		C5orf53
ORC6L		C5orf54
OTOP1		C5orf55
OTOP2		C5orf56
OTOP3		C5orf58
OTOS		C5
OTP		C6orf105
OTX1		C6orf108
OTX2		C6orf115
OVOL1		C6orf122
OXT		C6orf123
P2RY6		C6orf125
PABPC1L2B		C6orf129
PACSIN1		C6orf130
PADI1		C6orf134
PADI3		C6orf136
PAEP		C6orf138
PAFAH1B3		C6orf145
PAGE1		C6orf147
PAGE2B		C6orf150
PAGE2		C6orf153
PAGE5		C6orf155
PAH		C6orf165
PANX2		C6orf167
PANX3		C6orf168
PAPL		C6orf170
PAQR9		C6orf182
PART1		C6orf192
PASD1		C6orf195
PAX1		C6orf201
PAX2		C6orf203
PAX3		C6orf204
PAX7		C6orf211
PAX9		C6orf217
PBK		C6orf223
PCDH19		C6orf225
PCDH7		C6orf27
PCDH8		C6orf41
PCP4		C6orf52
PCSK1		C6orf58
PDCL2		C6orf59
PDIA2		C6orf72
PDX1		C6orf81
PENK		C6orf89
PERP		C6orf97
PFN2		C7orf11
PGLYRP2		C7orf13
PGLYRP3		C7orf16
PGLYRP4		C7orf23
PHF21B		C7orf27
PHGDH		C7orf28A
PHOX2A		C7orf28B
PI15		C7orf29
PI3		C7orf30
PIF1		C7orf36
PITX1		C7orf41
PITX2		C7orf43
PIWIL1		C7orf44
PKHD1		C7orf46
PKMYT1		C7orf47
PKP1		C7orf49
PKP2		C7orf51
PLA2G2F		C7orf55
PLA2G4D		C7orf57
PLAC1		C7orf60
PLAU		C7orf61
PLCH2		C7orf63
PLCZ1		C7orf64
PLEK2		C7orf68
PLEKHG4B		C7orf70
PLEKHG6		C8A
PLEKHN1		C8G
PLK1		C8orf12
PLK4		C8orf30A
PLK5P		C8orf33
PLOD2		C8orf38
PLXNB3		C8orf39
PMAIP1		C8orf41
PNCK		C8orf42
PNLDC1		C8orf44
PNLIPRP3		C8orf45
PNMA3		C8orf46
PNMA5		C8orf4
PNPLA5		C8orf51
PODNL1		C8orf56
PODXL2		C8orf58
POLE2		C8orf59
POLQ		C8orf73
POM121L2		C8orf76
POPDC3		C8orf77
POSTN		C8orf79
POTEG		C8orf83
POU3F1		C8orf85
POU3F2		C9orf102
POU4F1		C9orf103
POU6F2		C9orf106
PPAPDC1A		C9orf109
PPAT		C9orf110
PPEF1		C9orf114
PPFIA4		C9orf116
PPP1R14D		C9orf117
PPP2R2C		C9orf119
PPY2		C9orf128
PRAME		C9orf130
PRAP1		C9orf131
PRB1		C9orf139
PRB2		C9orf142
PRB3		C9orf144B
PRB4		C9orf144
PRC1		C9orf150
PRDM13		C9orf152
PRDM9		C9orf153
PRG1		C9orf156
PRKAG3		C9orf163
PRKCG		C9orf167
PRLR		C9orf16
PROC		C9orf170
PROKR1		C9orf172
PROM2		C9orf21
PRR11		C9orf23
PRR19		C9orf30
PRRX2		C9orf40
PRSS1		C9orf41
PRSS27		C9orf43
PRSS3		C9orf44
PRSS50		C9orf46
PRY2		C9orf5
PSAT1		C9orf64
PSG1		C9orf66
PSG3		C9orf68
PSG4		C9orf69
PSG5		C9orf6
PSG6		C9orf72
PSG8		C9orf7
PSG9		C9orf89
PSORS1C2		C9orf95
PSPH		C9orf98
PTCHD2		C9orf9
PTGES		C9
PTGFRN		CA13
PTH2R		CA2
PTHLH		CA5BP
PTPRH		CA5B
PTPRN		CA7
PTPRZ1		CA8
PTTG1		CAB39L
PTTG3P		CABC1
PVRL1		CABIN1
PVRL4		CABLES1
PVT1		CABLES2
PYCR1		CABP4
PYDC1		CABP7
PYY2		CACNA1A
RAB26		CACNA1C
RAB3B		CACNA1H
RAC3		CACNA1I
RACGAP1		CACNA2D1
RAD51AP1		CACNA2D3
RAD51AP2		CACNB1
RAD51		CACNB2
RAD54B		CACNB3
RAD54L		CACNB4
RAET1G		CACNG1
RAET1K		CACNG4
RAET1L		CACNG6
RALYL		CACYBP
RAPGEFL1		CADM3
RASAL1		CADM4
RASGEF1C		CADPS2
RAX		CAD
RBM46		CALB2
RBP3		CALCOCO1
RCC1		CALCOCO2
RCOR2		CALHM2
RDH12		CALHM3
RDH16		CALM1
RDH8		CALML4
RDM1		CALML6
RECQL4		CALR3
REG1A		CALR
RFC4		CALU
RGS17		CAMK1
RGS20		CAMK2A
RHBDL1		CAMK2D
RHBDL2		CAMK2N1
RHBDL3		CAMKK2
RHBG		CAMKV
RHCG		CAMLG
RHOV		CAMTA2
RHOXF2B		CAND1
RIMS2		CANT1
RIPPLY2		CAPN11
RLBP1		CAPN12
RNASE10		CAPN1
RNASE7		CAPN2
RNF183		CAPN3
RNF186		CAPN6
RNF222		CAPN7
ROPN1		CAPN8
RPL39L		CAPRIN1
RPL3L		CAPS2
RPLP0P2		CAPS
RPSAP52		CAPZA1
RPTN		CAPZA2
RRM2		CAPZB
RSPH6A		CARD11
RTBDN		CARD16
RTP3		CARD6
RUFY4		CARD8
RUNDC3A		CARM1
S100A2		CARNS1
S100A7A		CARS
S100A7		CASC1
S100P		CASC2
SAA1		CASC3
SAGE1		CASC4
SALL1		CASD1
SALL3		CASKIN2
SALL4		CASK
SBSN		CASP10
SC65		CASP1
SCG5		CASP2
SCN5A		CASP3
SCN8A		CASP5
SCUBE3		CASP6
SDR9C7		CASP8AP2
SEC14L2		CAST
SELV		CASZ1
41883		CATSPER2P1
SERPINA11		CATSPERB
SERPINA12		CATSPERG
SERPINA4		CAT
SERPINB12		CAV2
SERPINB13		CBARA1
SERPINB2		CBFA2T2
SERPINB3		CBFA2T3
SERPINB4		CBFB
SERPINB5		CBLB
SERPINB7		CBLN4
SERPINE2		CBL
SEZ6L		CBR1
SFN		CBR3
SFRS13B		CBS
SGCZ		CBWD2
SGOL1		CBWD3
SH2D5		CBWD6
SHCBP1		CBX1
SHISA7		CBX3
SHISA9		CBX4
SHOX2		CBX5
SIM1		CBX7
SIM2		CBX8
SIX2		CC2D1B
SIX4		CC2D2A
SKA1		CC2D2B
SKA3		CCAR1
SKP2		CCBL1
SLAMF9		CCDC101
SLC13A5		CCDC102B
SLC15A1		CCDC103
SLC16A1		CCDC104
SLC17A7		CCDC107
SLC18A3		CCDC109B
SLC1A6		CCDC113
SLC22A20		CCDC114
SLC22A2		CCDC117
SLC24A2		CCDC11
SLC29A4		CCDC120
SLC2A1		CCDC121
SLC2A5		CCDC123
SLC30A10		CCDC124
SLC34A1		CCDC125
SLC35F3		CCDC127
SLC38A3		CCDC129
SLC38A4		CCDC12
SLC39A2		CCDC134
SLC44A5		CCDC136
SLC47A2		CCDC137
SLC4A11		CCDC138
SLC4A3		CCDC142
SLC5A11		CCDC146
SLC5A12		CCDC149
SLC5A5		CCDC14
SLC6A10P		CCDC151
SLC6A11		CCDC152
SLC6A15		CCDC153
SLC6A17		CCDC154
SLC6A19		CCDC155
SLC6A2		CCDC157
SLC6A8		CCDC159
SLC7A10		CCDC15
SLC7A11		CCDC163P
SLC7A5P1		CCDC17
SLC7A5		CCDC18
SLC8A2		CCDC19
SLC9A2		CCDC21
SLC9A3		CCDC24
SLC9A4		CCDC28A
SLCO1B1		CCDC28B
SLCO1B3		CCDC30
SLCO5A1		CCDC36
SLCO6A1		CCDC39
SLITRK1		CCDC40
SLURP1		CCDC41
SMC1B		CCDC42
SMCP		CCDC43
SMEK3P		CCDC45
SMOC1		CCDC46
SNAP91		CCDC47
SNCB		CCDC50
SNHG4		CCDC51
SNX31		CCDC52
SOHLH1		CCDC53
SOHLH2		CCDC54
SORCS3		CCDC55
SOST		CCDC58
SOX10		CCDC59
SOX11		CCDC60
SOX14		CCDC64
SOX15		CCDC66
SOX1		CCDC69
SOX21		CCDC71
SOX2OT		CCDC74B
SOX2		CCDC75
SOX30		CCDC76
SP8		CCDC77
SP9		CCDC78
SPAG4		CCDC82
SPAG5		CCDC86
SPANXA2		CCDC87
SPANXB2		CCDC89
SPANXC		CCDC8
SPANXE		CCDC90A
SPATA21		CCDC90B
SPC24		CCDC91
SPC25		CCDC92
SPDYC		CCDC94
SPERT		CCDC96
SPIB		CCDC99
SPIC		CCHCR1
SPINK1		CCIN
SPINK7		CCL14-CCL15
SPOCK1		CCL15
SPOCK3		CCL16
SPP1		CCL19
SPP2		CCL1
SPRED3		CCL21
SPRR1A		CCL22
SPRR1B		CCL28
SPRR2A		CCL2
SPRR2B		CCL4
SPRR2C		CCL5
SPRR2D		CCM2
SPRR2E		CCNC
SPRR2F		CCND3
SPRR2G		CCNDBP1
SPRR3		CCNG1
SPRR4		CCNH
SPTBN2		CCNI2
SRD5A1		CCNJL
SRMS		CCNK
SRPK3		CCNL2
SRRM3		CCNO
SSTR2		CCNYL1
SSTR5		CCNY
SSX1		CCPG1
SSX2		CCR1
SSX4		CCR7
ST8SIA2		CCR8
STAR		CCR9
STATH		CCRL2
STEAP1		CCS
STIL		CCT2
STMN2		CCT3
STRA6		CCT4
STRA8		CCT5
STRC		CCT6A
STX1A		CCT6P1
STXBP5L		CCT7
STYK1		CCT8
SULF1		CD109
SULT1E1		CD151
SULT4A1		CD160
SUN3		CD163
SUSD4		CD164L2
SYNGR3		CD180
SYNGR4		CD19
SYT12		CD1A
SYT13		CD1C
SYT14L		CD207
SYT14		CD226
SYT16		CD244
SYT5		CD24
SYT7		CD276
TAC3		CD27
TAF7L		CD28
TAS2R38		CD300C
TBR1		CD300E
TBX10		CD300LB
TBX18		CD300LF
TBX20		CD320
TCAM1P		CD33
TCEB3B		CD37
TCERG1L		CD3D
TCHHL1		CD3EAP
TCN1		CD40LG
TDRD12		CD47
TDRD5		CD4
TDRG1		CD52
TERT		CD53
TEX101		CD55
TEX11		CD58
TEX15		CD59
TEX19		CD63
TFAP2A		CD68
TFAP2B		CD69
TFDP3		CD72
TFF1		CD74
TFF2		CD79A
TFR2		CD79B
TF		CD7
TGIF2LX		CD81
TGIF2LY		CD83
TGM5		CD86
TG		CD8B
THBS2		CD97
THEG		CD99L2
THEM5		CD9
TH		CDADC1
TIMELESS		CDAN1
TINAG		CDA
TK1		CDC123
TLL2		CDC14A
TLX1NB		CDC14B
TLX1		CDC23
TLX2		CDC25B
TLX3		CDC27
TM4SF5		CDC34
TMEM114		CDC37L1
TMEM117		CDC42BPA
TMEM132A		CDC42BPB
TMEM145		CDC42EP2
TMEM156		CDC42EP3
TMEM158		CDC42EP4
TMEM171		CDC42SE1
TMEM179		CDC5L
TMEM184A		CDC7
TMEM195		CDCA7L
TMEM200C		CDCP1
TMEM40		CDH10
TMEM45A		CDH16
TMEM63C		CDH1
TMEM79		CDH20
TMEM84		CDH24
TMEM90B		CDH4
TMPRSS11A		CDIPT
TMPRSS11BNL		CDK12
TMPRSS11B		CDK13
TMPRSS11D		CDK15
TMPRSS11F		CDK16
TMPRSS15		CDK17
TMPRSS4		CDK20
TNFRSF18		CDK2AP1
TNFRSF25		CDK2
TNFSF11		CDK3
TNNI3		CDK4
TNNT1		CDK5R1
TNS4		CDK5RAP1
TOP2A		CDK5RAP3
TP53AIP1		CDK5
TP53TG3B		CDK6
TP63		CDK7
TP73		CDK8
TPBG		CDKAL1
TPO		CDKL1
TPRXL		CDKL3
TPTE2		CDKL5
TPX2		CDKN1A
TRAIP		CDKN1C
TRDN		CDKN2AIPNL
TRIM15		CDKN2AIP
TRIM16L		CDKN2BAS
TRIM17		CDKN2B
TRIM29		CDKN2C
TRIM31		CDR1
TRIM43		CDRT15P
TRIM49		CDRT1
TRIM54		CDRT4
TRIM59		CDS1
TRIM72		CDSN
TRIM9		CDYL
TRIML2		CEACAM19
TRIP13		CEACAM1
TROAP		CEACAM21
TRPA1		CEACAM22P
TRPM5		CEACAM3
TRPM8		CEACAM4
TRPV3		CEACAM5
TRY6		CEBPD
TSHR		CEBPE
TSKU		CEBPG
TSNAX-DISC1		CEBPZ
TSPY2		CECR1
TSPY3		CECR5
TTBK1		CECR6
TTC24		CELF1
TTC9B		CELF2
TTK		CEND1
TTYH1		CENPBD1
TUBA3C		CENPC1
TUBA3E		CENPJ
TUBB2B		CENPL
TUBB3		CENPN
TULP1		CENPO
TWIST1		CENPP
TYMS		CENPQ
T		CENPT
UBD		CENPV
UBE2C		CEP120
UBE2QL1		CEP135
UBE2S		CEP152
UBE2T		CEP192
UCA1		CEP250
UCHL1		CEP72
UCK2		CEP76
UCN2		CEP78
UGT1A10		CEP97
UGT1A1		CEPT1
UGT1A3		CERCAM
UGT1A4		CERKL
UGT1A5		CERK
UGT1A6		CES1
UGT1A7		CES4
UGT1A8		CES8
UGT1A9		CETP
UGT2A1		CFB
UGT2B11		CFHR3
UGT2B15		CFI
UGT2B28		CFL1
UGT3A1		CFL2
UGT3A2		CFLAR
UGT8		CFP
UHRF1		CGGBP1
ULBP2		CGN
UNC93A		CGRRF1
UPK1A		CH25H
UPK1B		CHAC1
UPK2		CHAC2
UPK3BL		CHADL
USH1G		CHAF1A
USP26		CHCHD10
VAX1		CHCHD1
VCX3A		CHCHD2
VCX3B		CHCHD3
VCX		CHCHD8
VGF		CHD1L
VIL1		CHD1
VSNL1		CHD2
VSX1		CHD4
VTCN1		CHD9
VWDE		CHDH
WDHD1		CHEK2
WDR62		CHERP
WDR72		CHFR
WFDC3		CHGA
WFDC5		CHI3L1
WISP1		CHIC1
WISP3		CHID1
WNK2		CHKA
WNT10A		CHKB-CPT1B
WNT10B		CHML
WNT16		CHMP1A
WNT6		CHMP2B
XAGE1D		CHMP4A
XDH		CHMP4B
XG		CHMP4C
XKR4		CHN2
XRCC2		CHORDC1
YBX2		CHPF2
ZAN		CHPF
ZAR1L		CHPT1
ZBTB8B		CHP
ZG16B		CHRAC1
ZIC1		CHRDL2
ZIC2		CHRFAM7A
ZIC3		CHRM3
ZIC4		CHRM5
ZIC5		CHRNA10
ZNF114		CHRNA1
ZNF280A		CHRNA7
ZNF488		CHRNB1
ZNF556		CHST11
ZNF648		CHST14
ZNF695		CHST15
ZNF716		CHST2
ZP4		CHST3
ZPLD1		CHST6
ZWINT		CHST8
ZYG11A		CHURC1
tAKR		CIAO1
		CIAPIN1
		CIB1
		CIB2
		CIB4
		CIC
		CINP
		CIR1
		CIRBP
		CIRH1A
		CISD1
		CISD2
		CISD3
		CISH
		CITED1
		CITED2
		CITED4
		CIT
		CKAP2
		CKAP4
		CKAP5
		CKB
		CKMT2
		CKS2
		CLASP1
		CLASP2
		CLCN1
		CLCN2
		CLCN4
		CLCN5
		CLCN6
		CLCN7
		CLCNKB
		CLC
		CLDN12
		CLDN16
		CLDN20
		CLDN23
		CLDN4
		CLDN9
		CLDND1
		CLDND2
		CLEC10A
		CLEC11A
		CLEC12A
		CLEC12B
		CLEC16A
		CLEC17A
		CLEC18A
		CLEC1A
		CLEC2D
		CLEC4D
		CLEC4E
		CLEC4F
		CLEC4GP1
		CLEC6A
		CLEC9A
		CLGN
		CLIC2
		CLIC3
		CLIC4
		CLIC6
		CLIP3
		CLK2P
		CLK2
		CLLU1
		CLMN
		CLN3
		CLN5
		CLN6
		CLN8
		CLNS1A
		CLP1
		CLPB
		CLPP
		CLPTM1L
		CLPTM1
		CLPX
		CLSTN1
		CLSTN2
		CLSTN3
		CLTCL1
		CLTC
		CLUAP1
		CLU
		CMA1
		CMAH
		CMAS
		CMBL
		CMIP
		CMKLR1
		CMPK1
		CMTM1
		CMTM4
		CMTM8
		CN5H6.4
		CNBP
		CNDP2
		CNGA1
		CNIH2
		CNIH3
		CNIH
		CNKSR1
		CNN1
		CNN3
		CNNM1
		CNNM3
		CNOT1
		CNOT2
		CNOT3
		CNOT8
		CNO
		CNPY2
		CNPY3
		CNPY4
		CNP
		CNR1
		CNRIP1
		CNST
		CNTFR
		CNTN4
		CNTN5
		CNTNAP3
[truncated: 8,352 more rows]
