# Supplementary material for: NF-YA Overexpression in Lung Cancer: LUSC
Source: Genes (Basel). 2019 Nov 17;10(11):937. doi: 10.3390/genes10110937 (PMC6895822; doi:10.3390/genes10110937)
Supplement: Supplementary file 1 [file genes-10-00937-s001.zip › supplementary 3/Table_2.xlsx]

## Sheet: LUSC UP
gene	entrezID
?	340602
?	391343
?	729884
A2ML1	144568
AAA1	404744
AADACL2	344752
ABCA12	26154
ABCA17P	650655
ABCA4	24
ABCB6	10058
ABCC2	1244
ABCC5	10057
ABCG8	64241
ACCN5	51802
ACOT12	134526
ACRV1	56
ACTL6B	51412
ACTL8	81569
ACVR1C	130399
ADAM11	4185
ADAM12	8038
ADAM23	8745
ADAM32	203102
ADAMDEC1	27299
ADAMTS18	170692
ADAMTS20	80070
ADCY10	55811
ADCY2	108
ADD2	119
ADH1C	126
ADH7	131
ADIPOQ	9370
ADM2	79924
ADRA2B	151
AFP	174
AGMAT	79814
AGXT	189
AHNAK2	113146
AHSG	197
AIM2	9447
AIRE	326
AK3L1	205
AKR1B10	57016
AKR1B15	441282
AKR1C1	1645
AKR1C2	1646
AKR1C3	8644
AKR1C4	1109
AKR1D1	6718
AKR7A3	22977
ALDH1L1	10840
ALDH3A1	218
ALDH3B2	222
ALG1L	200810
ALOX12B	242
ALOX12P2	245
ALOX12	239
ALOXE3	59344
ALPK2	115701
ALX1	8092
ALX4	60529
AMAC1	146861
AMH	268
AMTN	401138
ANKRD22	118932
ANKRD34B	340120
ANKRD7	56311
ANLN	54443
ANXA10	11199
AP3B2	8120
APCDD1L	164284
APOA2	336
APOBEC1	339
APOBEC3B	9582
AQP12B	653437
ARHGAP11A	9824
ARHGAP11B	89839
ARHGAP36	158763
ARID3C	138715
ARL14	80117
ARL9	132946
ARNTL2	56938
ARSH	347527
ARTN	9048
ASCL1	429
ASCL4	121549
ASF1B	55723
ASNS	440
ASPM	259266
ATAD5	79915
ATCAY	85300
ATG9B	285973
ATOH7	220202
ATP10B	23120
ATP13A5	344905
ATP2A1	487
ATP4A	495
ATRNL1	26033
AURKAPS1	6791
AURKA	6790
AURKB	9212
B3GALT5	10317
B3GNT3	10331
B3GNT4	79369
B4GALNT1	2583
B4GALNT2	124872
B4GALNT4	338707
BAGE	574
BAI1	575
BAI2	576
BAIAP2L2	80115
BARHL2	343472
BARX1	56033
BARX2	8538
BCAN	63827
BCAR4	400500
BCL11A	53335
BCL2L10	10017
BCL8	606
BEST2	54831
BEST3	144453
BHMT	635
BIRC5	332
BLM	641
BMP7	655
BNC1	646
BOLL	66037
BPIL1	80341
BPIL2	254240
BRDT	676
BRIP1	83990
BRSK1	84446
BRSK2	9024
BSND	7809
BTBD11	121551
BTBD17	388419
BUB1B	701
BUB1	699
C10orf120	399814
C10orf62	414157
C10orf82	143379
C10orf90	118611
C10orf91	170393
C10orf99	387695
C11orf36	283303
C11orf41	25758
C11orf53	341032
C11orf86	254439
C11orf87	399947
C11orf90	387804
C11orf93	120376
C12orf36	283422
C12orf48	55010
C12orf54	121273
C12orf56	115749
C12orf70	341346
C12orf77	196415
C13orf38	728591
C14orf115	55237
C14orf162	56936
C14orf34	645687
C14orf39	317761
C15orf42	90381
C15orf48	84419
C15orf60	283677
C16orf11	146325
C16orf59	80178
C16orf73	254528
C16orf74	404550
C16orf75	116028
C17orf53	78995
C17orf77	146723
C17orf93	360205
C17orf99	100141515
C18orf26	284254
C18orf2	56651
C18orf56	494514
C19orf45	374877
C19orf77	284422
C1QL1	10882
C1QL4	338761
C1orf125	126859
C1orf135	79000
C1orf157	284573
C1orf161	126868
C1orf180	439927
C1orf182	128229
C1orf49	84066
C1orf61	10485
C1orf65	164127
C1orf68	100129271
C1orf74	148304
C20orf141	128653
C20orf151	140893
C20orf186	149954
C20orf191	149934
C21orf125	284836
C21orf88	114041
C2CD4A	145741
C2orf14	100132708
C2orf48	348738
C3orf57	165679
C3orf66	677779
C3orf72	401089
C3orf74	100128378
C4orf17	84103
C4orf26	152816
C4orf40	401137
C4orf51	646603
C4orf6	10141
C4orf7	260436
C5orf34	375444
C5orf46	389336
C6orf10	10665
C6orf126	389383
C6orf127	340204
C6orf141	135398
C6orf142	90523
C6orf15	29113
C6orf218	221718
C6orf222	389384
C6orf58	352999
C7orf33	202865
C7orf52	375607
C7orf65	401335
C8orf22	492307
C9orf100	84904
C9orf140	89958
C9orf169	375791
C9orf4	23732
C9orf53	51198
C9orf84	158401
CA12	771
CA6	765
CA7	766
CA9	768
CABYR	26256
CACNA1B	774
CACNA1E	777
CACNG2	10369
CACNG5	27091
CAGE1	285782
CALB1	793
CALCB	797
CALML3	810
CALML5	51806
CALML6	163688
CALN1	83698
CAMK2B	816
CAMK2N2	94032
CAMKV	79012
CAPN14	440854
CAPNS2	84290
CARD14	79092
CARD17	440068
CARD18	59082
CASC5	57082
CASKIN1	57524
CASP14	23581
CBLC	23624
CBLN2	147381
CBR3	874
CBX2	84733
CCDC140	151278
CCDC144NL	339184
CCDC150	284992
CCDC38	120935
CCKBR	887
CCL25	6370
CCL26	10344
CCL27	10850
CCNA2	890
CCNB1	891
CCNB2	9133
CCNE1	898
CCNE2	9134
CCNF	899
CDC20	991
CDC25A	993
CDC25C	995
CDC45	8318
CDC6	990
CDCA2	157313
CDCA3	83461
CDCA4	55038
CDCA5	113130
CDCA7	83879
CDCA8	55143
CDH12	1010
CDH18	1016
CDH22	64405
CDH2	1000
CDH3	1001
CDH8	1006
CDH9	1007
CDHR1	92211
CDK1	983
CDK5R2	8941
CDKN2A	1029
CDKN3	1033
CDT1	81620
CDX1	1044
CDX2	1045
CEACAM5	1048
CEACAM7	1087
CECR7	100130418
CELP	1057
CELSR2	1952
CEL	1056
CENPA	1058
CENPE	1062
CENPF	1063
CENPH	64946
CENPI	2491
CENPK	64105
CENPM	79019
CENPW	387103
CEP55	55165
CES7	221223
CFHR4	10877
CGA	1081
CGB1	114335
CGB2	114336
CGB5	93659
CGB7	94027
CGB8	94115
CGB	1082
CGREF1	10669
CHAT	1103
CHEK1	1111
CHGA	1113
CHGB	1114
CHODL	140578
CHP2	63928
CHRNA5	1138
CHRNA6	8973
CHRNA9	55584
CHRNB2	1141
CHRNB4	1143
CHRNG	1146
CIDEA	1149
CILP2	148113
CKAP2L	150468
CKMT1A	548596
CKMT1B	1159
CKS1B	1163
CLCA2	9635
CLCA3P	9629
CLCA4	22802
CLDN10	9071
CLDN17	26285
CLDN19	149461
CLDN1	9076
CLDN20	49861
CLDN22	53842
CLDN8	9073
CLEC2A	387836
CLEC2L	154790
CLGN	1047
CLLU1OS	574016
CLSPN	63967
CLVS2	134829
CNFN	84518
CNGB1	1258
CNGB3	54714
CNNM1	26507
CNPY1	285888
CNTD2	79935
CNTN2	6900
CNTN5	53942
CNTNAP2	26047
CNTNAP4	85445
CNTNAP5	129684
COCH	1690
COL10A1	1300
COL11A1	1301
COL17A1	1308
COL19A1	1310
COL20A1	57642
COL22A1	169044
COL2A1	1280
COL4A6	1288
COL7A1	1294
COL9A1	1297
COL9A3	1299
COX6B2	125965
COX7B2	170712
COX8C	341947
CPA2	1358
CPLX2	10814
CPNE4	131034
CRABP1	1381
CRABP2	1382
CRCT1	54544
CREG2	200407
CRHR1	1394
CRNN	49860
CRYAA	1409
CRYBA2	1412
CSAG1	158511
CSAG2	728461
CSAG3	389903
CSN2	1447
CSN3	1448
CST11	140880
CST1	1469
CST4	1472
CST9	128822
CSTA	1475
CSTL1	128817
CT45A1	541466
CT45A2	728911
CT45A3	441519
CT45A4	441520
CT45A5	441521
CT45A6	541465
CTAG1B	1485
CTAG2	30848
CTCFL	140690
CTHRC1	115908
CTSL2	1515
CTXN3	613212
CXCL13	10563
CXCL6	6372
CXorf27	25763
CXorf48	54967
CXorf49B	100132994
CXorf61	203413
CYP24A1	1591
CYP26A1	1592
CYP27C1	339761
CYP2C19	1557
CYP2W1	54905
CYP4F11	57834
CYP4F2	8529
CYP4F3	4051
CYP4F8	11283
DAPL1	92196
DAZ1	1617
DAZL	1618
DBX1	120237
DBX2	440097
DCAF12L1	139170
DCAF12L2	340578
DCAF4L2	138009
DCAF8L1	139425
DCAF8L2	347442
DCST1	149095
DCX	1641
DDN	23109
DDX12	440081
DDX4	54514
DDX53	168400
2001-12-01	50514
DEFA5	1670
DEFB103B	414325
DEFB126	81623
DEFB4A	1673
DEPDC1B	55789
DEPDC1	55635
DGCR5	26220
DGKI	9162
DHRS2	10202
DIO2	1734
DIRAS2	54769
DIRC1	116093
DIRC3	729582
DKFZP434L187	26082
DKFZp686A1627	266695
DKK4	27121
DLGAP5	9787
DLK1	8788
DLK2	65989
DLL3	10683
DLX1	1745
DLX2	1746
DLX3	1747
DLX5	1749
DLX6AS	285987
DLX6	1750
DMBX1	127343
DMC1	11144
DMP1	1758
DMRT1	1761
DMRT2	10655
DMRT3	58524
DMRTA2	63950
DNA2	1763
DNAH14	127602
DNAJB3	414061
DNMT3B	1789
DPF1	8193
DPPA2	151871
DPY19L2P1	554236
DPYSL5	56896
DQX1	165545
DRD2	1813
DRP2	1821
DSC1	1823
DSC3	1825
DSCC1	79075
DSCR4	10281
DSCR6	53820
DSCR8	84677
DSG1	1828
DSG2	1829
DSG3	1830
DSG4	147409
DSPP	1834
DSP	1832
DTL	51514
DUSP13	51207
DUSP5P	574029
DUSP9	1852
DVWA	344875
DYNC1I1	1780
DYSFIP1	116729
E2F2	1870
E2F7	144455
E2F8	79733
ECE2	9718
ECEL1	9427
ECT2	1894
EDARADD	128178
EEF1A2	1917
EFNA2	1943
EFNA3	1944
EGLN3	112399
EIF4EBP1	1978
ELAVL2	1993
ELOVL2	54898
ELOVL4	6785
EME1	146956
EMILIN3	90187
EMX1	2016
EMX2	2018
EN1	2019
EN2	2020
ENTPD8	377841
EPHA6	285220
EPHA7	2045
EPHA8	2046
EPHB1	2047
EPHB3	2049
EPN3	55040
EPR1	8475
EPS8L3	79574
EPYC	1833
ERCC6L	54821
ESCO2	157570
ESPL1	9700
ESPNP	284729
ESPN	83715
ESX1	80712
ETNK2	55224
ETV4	2118
EVX1	2128
EXO1	9156
EYA2	2139
EZH2	2146
F12	2161
F2RL2	2151
F2	2147
FABP7	2173
FADS6	283985
FAM110C	642273
FAM111B	374393
FAM131C	348487
FAM132A	388581
FAM133A	286499
FAM151A	338094
FAM155B	27112
FAM181B	220382
FAM184B	27146
FAM19A3	284467
FAM19A4	151647
FAM25A	643161
FAM25B	100132929
FAM46D	169966
FAM54A	113115
FAM57B	83723
FAM64A	54478
FAM69C	125704
FAM71E2	284418
FAM71F1	84691
FAM72A	729533
FAM72B	653820
FAM72D	728833
FAM75A2	642265
FAM75A3	727830
FAM75C1	441452
FAM83A	84985
FAM83B	222584
FAM83D	81610
FAM83F	113828
FANCB	2187
FANCI	55215
FAT2	2196
FBN2	2201
FBXL21	26223
FBXO27	126433
FBXO32	114907
FBXO43	286151
FER1L4	80307
FER1L6	654463
FERMT1	55612
FETUB	26998
FEZF1	389549
FEZF2	55079
FGB	2244
FGF11	2256
FGF19	9965
FGF21	26291
FGF3	2248
FGF5	2250
FGF8	2253
FGFBP1	9982
FLG2	388698
FLJ16779	100192386
FLJ25363	401082
FLJ25758	497049
FLJ30679	146512
FLJ36000	284124
FLRT1	23769
FMO6P	388714
FMO9P	116123
FOXB1	27023
FOXB2	442425
FOXD1	2297
FOXD3	27022
FOXE1	2304
FOXE3	2301
FOXG1	2290
FOXH1	8928
FOXI1	2299
FOXI3	344167
FOXL2	668
FOXM1	2305
FOXN1	8456
FRG2B	441581
FRG2C	100288801
FRG2	448831
FRMD5	84978
FRMD7	90167
FSD1	79187
FSTL4	23105
FSTL5	56884
FST	10468
FTCD	10841
FTHL17	53940
FUT5	2527
FUT6	2528
FUT9	10690
FZD10	11211
FZD9	8326
GAB4	128954
GABRA1	2554
GABRA3	2556
GABRA5	2558
GABRE	2564
GABRG2	2566
GABRG3	2567
GABRP	2568
GABRQ	55879
GABRR1	2569
GAD1	2571
GAGE12D	100132399
GAGE12J	729396
GAGE13	645051
GAGE1	2543
GAGE2A	729447
GAGE2B	645037
GAGE2C	2574
GAGE2D	729408
GAGE2E	26749
GAGE4	2576
GAGE8	100101629
GALNT14	79623
GALR2	8811
GALR3	8484
GAL	51083
GAP43	2596
GAPDH	2597
GAST	2520
GBP6	163351
GBX2	2637
GCGR	2642
GCLC	2729
GCLM	2730
GCNT3	9245
GDA	9615
GDF1	2657
GDNF	2668
GDPD2	54857
GFAP	2670
GGH	8836
GH2	2689
GHRH	2691
GINS1	9837
GINS2	51659
GINS4	84296
GJA3	2700
GJB2	2706
GJB3	2707
GJB4	127534
GJB5	2709
GJB6	10804
GJB7	375519
GLDC	2731
GLRA3	8001
GLRA4	441509
GLYATL1	92292
GLYATL2	219970
GLYATL3	389396
GNG4	2786
GNGT1	2792
GOLGA6L1	283767
GOLGA6L6	727832
GOLGA8C	729786
GOLGA8DP	100132979
GOLGA8G	283768
GP2	2813
GPC1	2817
GPC2	221914
GPR111	222611
GPR115	221393
GPR128	84873
GPR144	347088
GPR149	344758
GPR156	165829
GPR158	57512
GPR19	2842
GPR26	2849
GPR50	9248
GPR78	27201
GPR87	53836
GPRC6A	222545
GPRIN1	114787
GPT2	84706
GPX2	2877
GREB1L	80000
GREM1	26585
GRHL1	29841
GRHL3	57822
GRIA2	2891
GRIK2	2898
GRIN1	2902
GRIN2D	2906
GRIP1	23426
GRK7	131890
GRM1	2911
GRM4	2914
GSC	145258
GSDMC	56169
GSG2	83903
GSTA1	2938
GSTM1	2944
GSTM2	2946
GSTM3	2947
GTSE1	51512
GTSF1	121355
GUCA1A	2978
GUCY2E	390226
GYLTL1B	120071
H19	283120
H2BFM	286436
H2BFWT	158983
HAND2	9464
HAP1	9001
HBE1	3046
HDGFL1	154150
HECW1	23072
HELLS	3070
HEPACAM2	253012
HEPHL1	341208
HES2	54626
HES6	55502
HESRG	790952
HHIPL2	79802
HHLA1	10086
HIST1H1B	3009
HIST1H1D	3007
HIST1H2AB	8335
HIST1H2AD	3013
HIST1H2AE	3012
HIST1H2AG	8969
HIST1H2AH	85235
HIST1H2AJ	8331
HIST1H2AL	8332
HIST1H2AM	8336
HIST1H2BB	3018
HIST1H2BF	8343
HIST1H2BG	8339
HIST1H2BH	8345
HIST1H2BI	8346
HIST1H2BJ	8970
HIST1H2BL	8340
HIST1H2BM	8342
HIST1H2BO	8348
HIST1H3B	8358
HIST1H3C	8352
HIST1H3D	8351
HIST1H3F	8968
HIST1H3G	8355
HIST1H3I	8354
HIST1H3J	8356
HIST1H4B	8366
HIST1H4E	8367
HIST2H2AB	317772
HIST2H3C	126961
HIST3H2A	92815
HJURP	55355
HMGA1	3159
HMGA2	8091
HMGB3	3149
HMMR	3161
HMX1	3166
HMX2	3167
HMX3	340784
HNF4G	3174
HORMAD1	84072
HOTAIR	100124700
HOXA10	3206
HOXA11AS	221883
HOXA11	3207
HOXA13	3209
HOXA1	3198
HOXA9	3205
HOXB13	10481
HOXB1	3211
HOXB7	3217
HOXB8	3218
HOXB9	3219
HOXC10	3226
HOXC11	3227
HOXC12	3228
HOXC13	3229
HOXC6	3223
HOXC8	3224
HOXC9	3225
HOXD10	3236
HOXD11	3237
HOXD12	3238
HOXD13	3239
HOXD3	3232
HOXD4	3233
HPCA	3208
HPDL	84842
HRASLS	57110
HRG	3273
HR	55806
HS3ST4	9951
HS6ST2	90161
HS6ST3	266722
HSD17B3	3293
HSF2BP	11077
HSPA4L	22824
HTR1E	3354
HTR2C	3358
HTR3A	3359
HTR3B	9177
HTR6	3362
HTR7	3363
IAPP	3375
IBSP	3381
IFNE	338376
IGF2BP1	10642
IGF2BP3	10643
IGFBP2	3485
IGFBP3	3486
IGFL1	374918
IGFL3	388555
IGFL4	444882
IGLON5	402665
IGSF11	152404
IGSF1	3547
IGSF9	57549
IL11	3589
IL12RB2	3595
IL17REL	400935
IL19	29949
IL1F10	84639
IL1F5	26525
IL1F6	27179
IL1F8	27177
IL1F9	56300
IL1RAPL2	26280
IL20RB	53833
IL22RA2	116379
IL23A	51561
IL28A	282616
IL31RA	133396
IL31	386653
INA	9118
INHA	3623
INHBE	83729
INSL4	3641
INSM1	3642
IQGAP3	128239
IRS4	8471
IRX4	50805
ISL1	3670
ISL2	64843
ISM2	145501
ISX	91464
ITGB4	3691
ITIH5L	347365
ITPKA	3706
IVL	3713
JAKMIP3	282973
JPH3	57338
KC6	641516
KCNA7	3743
KCNB2	9312
KCNC1	3746
KCNG1	3755
KCNH8	131096
KCNJ10	3766
KCNJ4	3761
KCNK10	54207
KCNK12	56660
KCNK2	3776
KCNK9	51305
KCNN1	3780
KCNQ2	3785
KCNQ5	56479
KCNU1	157855
KCNV1	27012
KCP	375616
KCTD1	284252
KDM4DL	390245
KHDC1L	100129128
KIAA0101	9768
KIAA1045	23349
KIAA1239	57495
KIAA1524	57650
KIF11	3832
KIF14	9928
KIF15	56992
KIF18B	146909
KIF1A	547
KIF20A	10112
KIF23	9493
KIF2C	11004
KIF4A	24137
KIF4B	285643
KIF5A	3798
KIFC1	3833
KIRREL2	84063
KIRREL3	84623
KISS1R	84634
KLC3	147700
KLHDC7B	113730
KLHL13	90293
KLK12	43849
KLK13	26085
KLK14	43847
KLK15	55554
KLK2	3817
KLK4	9622
KLK6	5653
KLK8	11202
KLK9	284366
KNTC1	9735
KPRP	448834
KREMEN2	79412
KRT10	3858
KRT13	3860
KRT14	3861
KRT15	3866
KRT16	3868
KRT17	3872
KRT1	3848
KRT20	54474
KRT23	25984
KRT24	192666
KRT2	3849
KRT31	3881
KRT32	3882
KRT33A	3883
KRT33B	3884
KRT34	3885
KRT36	8689
KRT37	8688
KRT38	8687
KRT3	3850
KRT40	125115
KRT5	3852
KRT6A	3853
KRT6B	3854
KRT6C	286887
KRT74	121391
KRT75	9119
KRT76	51350
KRT77	374454
KRT78	196374
KRT81	3887
KRT82	3888
KRT83	3889
KRT84	3890
KRT9	3857
KRTAP1-1	81851
KRTAP17-1	83902
KRTAP19-1	337882
KRTAP3-1	83896
KRTAP3-2	83897
KRTAP4-1	85285
KRTDAP	388533
L1CAM	3897
LAMA1	284217
LASS1	10715
LASS3	204219
LCE1B	353132
LCE1C	353133
LCE1E	353135
LCE1F	353137
LCE2B	26239
LCE2C	353140
LCE2D	353141
LCE3A	353142
LCE3D	84648
LCE3E	353145
LCE5A	254910
LCT	3938
LECT1	11061
LEMD1	93273
LENEP	55891
LEP	3952
LGALS7B	653499
LGALS7	3963
LGR5	8549
LHFPL1	340596
LHFPL5	222662
LHX1	3975
LHX2	9355
LHX3	8022
LHX5	64211
LHX8	431707
LILRP2	79166
LIN28B	389421
LINGO1	84894
LINGO2	158038
LIPK	643414
LIX1	167410
LMO1	4004
LMX1B	4010
LOC100101938	100101938
LOC100124692	100124692
LOC100128076	100128076
LOC100130238	100130238
LOC100130386	100130386
LOC100131551	100131551
LOC100131726	100131726
LOC100132354	100132354
LOC100133469	100133469
LOC100190940	100190940
LOC100192378	100192378
LOC126536	126536
LOC127841	127841
LOC146336	146336
LOC148709	148709
LOC150197	150197
LOC153328	153328
LOC153910	153910
LOC200726	200726
LOC254559	254559
LOC283404	283404
LOC283761	283761
LOC284798	284798
LOC285194	285194
LOC285548	285548
LOC285629	285629
LOC286467	286467
LOC339240	339240
LOC339535	339535
LOC339674	339674
LOC389332	389332
LOC399815	399815
LOC440040	440040
LOC440173	440173
LOC440356	440356
LOC440905	440905
LOC442308	442308
LOC554202	554202
LOC642587	642587
LOC645323	645323
LOC647309	647309
LOC647946	647946
LOC648691	648691
LOC727677	727677
LOC728554	728554
LOC730101	730101
LOC731789	731789
LOC84740	84740
LOC91149	91149
LOR	4014
LPO	4025
LRFN2	57497
LRIT2	340745
LRP1B	53353
LRRC14B	389257
LRRC15	131578
LRRC69	100130742
LRRC7	57554
LRTM1	57408
LST-3TM12	338821
LUZP4	51213
LY6D	8581
LY6G6C	80740
LY6K	54742
LYG2	254773
LYPD1	116372
LYPD3	27076
LYPD6B	130576
LYPD6	130574
MAD2L1	4085
MAEL	84944
MAFA	389692
MAGEA10	4109
MAGEA11	4110
MAGEA12	4111
MAGEA1	4100
MAGEA2	4101
MAGEA3	4102
MAGEA4	4103
MAGEA5	4104
MAGEA6	4105
MAGEA8	4107
MAGEA9B	728269
MAGEB16	139604
MAGEB1	4112
MAGEB2	4113
MAGEB3	4114
MAGEB6	158809
MAGEC1	9947
MAGEC2	51438
MAP6D1	79929
MAP7D2	256714
2011-03-01	441061
MARK1	4139
MAST1	22983
MC3R	4159
MC4R	4160
MCF2	4168
MCHR2	84539
MCM10	55388
MCM2	4171
MCM4	4173
MDGA2	161357
MDK	4192
MED12L	116931
MEGF10	84466
MELK	9833
METTL11B	149281
MEX3A	92312
MFI2	4241
MFSD2B	388931
MGC14436	84983
MGC2889	84789
MGC4473	79100
MIA	8190
MIOX	55586
MKI67	4288
MKRN3	7681
MLF1IP	79682
MLLT11	10962
MMP10	4319
MMP11	4320
MMP12	4321
MMP13	4322
MMP1	4312
MMP27	64066
MMP3	4314
MND1	84057
MNX1	3110
MOGAT2	80168
MORC1	27136
MPP4	58538
MPPED1	758
MPPED2	744
MRAP2	112609
MRGPRX1	259249
MRGPRX3	117195
MSGN1	343930
MSI1	4440
MSL3L2	151507
MTBP	27085
MTL5	9633
MTNR1A	4543
MUC2	4583
MUC7	4589
MUCL1	118430
MYADML2	255275
MYBL2	4605
MYBPC1	4604
MYCNOS	10408
MYCN	4613
MYEOV	26579
MYH16	84176
MYH6	4624
MYL7	58498
MYO18B	84700
MYO3A	53904
MYO3B	140469
MYOD1	4654
NAA11	84779
NAT8L	339983
NBPF4	148545
NBPF6	653149
NCAN	1463
NCAPG	64151
NCAPH	23397
NCCRP1	342897
NCRNA00052	145978
NCRNA00099	359822
NCRNA00164	554226
NDC80	10403
NDST4	64579
NEB	4703
NECAB2	54550
NEFL	4747
NEFM	4741
NEIL3	55247
NEK2	4751
NELL1	4745
NETO1	81832
NEURL	9148
NEUROD2	4761
NEUROG1	4762
NEUROG2	63973
NF1P1	440225
NFKBIL2	4796
NGB	58157
NGEF	25791
NGFR	4804
NIPAL4	348938
NKAIN1	79570
NKAIN2	154215
NKAIN4	128414
NKPD1	284353
NKX1-2	390010
NKX2-2	4821
NKX2-3	159296
NKX2-4	644524
NKX2-5	1482
NKX3-2	579
NKX6-1	4825
NLRP10	338322
NLRP11	204801
NLRP4	147945
NLRP7	199713
NMU	10874
NOBOX	135935
NOS2	4843
NPBWR1	2831
NPB	256933
NPFFR2	10886
NPPB	4879
NPPC	4880
NPSR1	387129
NPTX2	4885
NPW	283869
NPY	4852
NQO1	1728
NR0B1	190
NR2E1	7101
NR5A1	2516
NRCAM	4897
NRG4	145957
NRK	203447
NRSN1	140767
NRXN1	9378
NTN3	4917
NTRK2	4915
NTSR2	23620
NTS	4922
NUDT10	170685
NUDT11	55190
NUF2	83540
NUSAP1	51203
NXF2	56001
NXF5	55998
NXPH1	30010
NXPH4	11247
OBP2B	29989
OCA2	4948
ODZ2	57451
ODZ4	26011
OGDHL	55753
OIP5	11339
OLFM3	118427
OLFM4	10562
OLIG2	10215
OLIG3	167826
ONECUT1	3175
ONECUT2	9480
ONECUT3	390874
OPRK1	4986
OR10H1	26539
OR11H4	390442
OR1F1	4992
OR1J4	26219
OR2B6	26212
OR4N4	283694
OR51B5	282763
OR51E1	143503
OR51E2	81285
OR52L1	338751
OR56A3	390083
OR56A5	390084
OR56B4	196335
OR5M11	219487
OR6C2	341416
OR6C70	390327
OR7A5	26659
OR7C1	26664
OR7E5P	219445
OR7E91P	79315
OR9A4	130075
ORC1L	4998
ORC6L	23594
OTOP1	133060
OTOP2	92736
OTOP3	347741
OTP	23440
OTX1	5013
OTX2	5015
OVOL1	5017
OXGR1	27199
PABPC1L2A	340529
PABPC1L2B	645974
PADI1	29943
PADI3	51702
PAEP	5047
PAGE1	8712
PAGE2B	389860
PAGE2	203569
PAGE4	9506
PAGE5	90737
PAH	5053
PANX2	56666
PANX3	116337
PAPL	390928
PAQR9	344838
PART1	25859
PASD1	139135
PAX1	5075
PAX2	5076
PAX3	5077
PAX7	5081
PAX9	5083
PBK	55872
PCDH19	57526
PCDH8	5100
PCP4	5121
PCSK1	5122
PDCL2	132954
PDIA2	64714
PDX1	3651
PERP	64065
PFN2	5217
PGLYRP3	114771
PGLYRP4	57115
PHF21B	112885
PHGDH	26227
PHOX2A	401
PI3	5266
PIF1	80119
PIRT	644139
PITX1	5307
PITX2	5308
PIWIL1	9271
PIWIL2	55124
PIWIL3	440822
PKHD1	5314
PKMYT1	9088
PKP1	5317
PLA2G2F	64600
PLA2G4D	283748
PLAC1	10761
PLAU	5328
PLCH2	9651
PLCZ1	89869
PLEK2	26499
PLEKHG6	55200
PLK1	5347
PLK4	10733
PLK5P	126520
PLXNB3	5365
PMAIP1	5366
PNCK	139728
PNLDC1	154197
PNLIPRP3	119548
PNMA3	29944
PNMA5	114824
PNPLA5	150379
PODXL2	50512
POF1B	79983
POLE2	5427
POLQ	10721
POM121L2	94026
POMC	5443
POPDC3	64208
POTEG	404785
POTEH	23784
POU3F1	5453
POU3F2	5454
POU3F3	5455
POU3F4	5456
POU4F1	5457
POU6F2	11281
PPAPDC1A	196051
PPEF1	5475
PPFIA4	8497
PPP2R2C	5522
PPY2	23614
PRAME	23532
PRAP1	118471
PRB1	5542
PRB2	653247
PRB3	5544
PRB4	5545
PRC1	9055
PRDM12	59335
PRDM13	59336
PRDM9	56979
PRG1	23574
PRKAG3	53632
PRKCG	5582
PROC	5624
PROKR1	10887
PROM2	150696
PRR11	55771
PRRX2	51450
PRSS1	5644
PRSS27	83886
PRSS3	5646
PRSS50	29122
PSAT1	29968
PSG1	5669
PSG3	5671
PSG4	5672
PSG5	5673
PSG6	5675
PSG8	440533
PSG9	5678
PSORS1C2	170680
PTCHD2	57540
PTGES	9536
PTGR1	22949
PTH2R	5746
PTHLH	5744
PTPRH	5794
PTPRN	5798
PTPRZ1	5803
PTTG1	9232
PTTG3P	26255
PVRL1	5818
PYCR1	5831
PYDC1	260434
PYY2	23615
QRFPR	84109
RAB26	25837
RAB3B	5865
RAC3	5881
RAD51AP1	10635
RAD51AP2	729475
RAD51	5888
RAD54B	25788
RAD54L	8438
RAET1G	353091
RAET1K	646024
RAET1L	154064
RALYL	138046
RAPGEFL1	51195
RASAL1	8437
RASGEF1C	255426
RASL10B	91608
RAX	30062
RBM46	166863
RCOR2	283248
RDH12	145226
RDH16	8608
RDM1	201299
RECQL4	9401
REG1A	5967
RETNLB	84666
RFC4	5984
RFPL1	5988
RGMA	56963
RGS17	26575
RGS20	8601
RGSL1	353299
RHBDL1	9028
RHBDL2	54933
RHBDL3	162494
RHBG	57127
RHCG	51458
RHOV	171177
RIMBP2	23504
RIMS2	9699
RIPPLY2	134701
RNASE10	338879
RNASE7	84659
RNF183	138065
RNF222	643904
RPL10L	140801
RPL39L	116832
RPL3L	6123
RPSAP52	204010
RPTN	126638
RRM2	6241
RSPH6A	81492
RTBDN	83546
RTL1	388015
RTP3	83597
RUNDC3A	10900
S100A2	6273
S100A7A	338324
S100A7	6278
S100A8	6279
S100A9	6280
S100P	6286
SAGE1	55511
SALL1	6299
SALL3	27164
SALL4	57167
SBSN	374897
SCG2	7857
SCML2	10389
SCN5A	6331
SCN8A	6334
SCUBE3	222663
SDR9C7	121214
SELV	348303
2012-09-01	124404
2014-09-01	346288
SERPINA11	256394
SERPINA12	145264
SERPINA4	5267
SERPINB11	89778
SERPINB12	89777
SERPINB13	5275
SERPINB2	5055
SERPINB3	6317
SERPINB4	6318
SERPINB5	5268
SERPINB7	8710
SERPINE2	5270
SFRS13B	135295
SGCZ	137868
SGOL1	151648
SH2D5	400745
SHCBP1	79801
SHISA7	729956
SHISA9	729993
SHOX2	6474
SIM1	6492
SIM2	6493
SIX2	10736
SIX3	6496
SIX6	4990
SKA1	220134
SKA3	221150
SKP2	6502
SLC13A5	284111
SLC15A1	6564
SLC16A1	6566
SLC16A8	23539
SLC18A3	6572
SLC1A6	6511
SLC22A20	440044
SLC24A2	25769
SLC2A1	6513
SLC30A10	55532
SLC30A3	7781
SLC34A1	6569
SLC35D3	340146
SLC35F3	148641
SLC38A11	151258
SLC38A3	10991
SLC38A4	55089
SLC38A8	146167
SLC39A2	29986
SLC44A5	204962
SLC47A2	146802
SLC4A11	83959
SLC5A11	115584
SLC5A12	159963
SLC6A10P	386757
SLC6A11	6538
SLC6A15	55117
SLC6A17	388662
SLC6A19	340024
SLC6A2	6530
SLC6A8	6535
SLC7A10	56301
SLC7A11	23657
SLC7A14	57709
SLC7A3	84889
SLC7A5	8140
SLC8A2	6543
SLC9A2	6549
SLC9A3	6550
SLC9A4	389015
SLCO1B1	10599
SLCO1B3	28234
SLCO6A1	133482
SLITRK1	114798
SLURP1	57152
SMC1B	27127
SMCP	4184
SMEK3P	139420
SMOC1	64093
SMO	6608
SMPX	23676
SNAP91	9892
SNCB	6620
SNHG4	724102
SNX31	169166
SOHLH1	402381
SOHLH2	54937
SORCS3	22986
SOST	50964
SOX10	6663
SOX11	6664
SOX14	8403
SOX15	6665
SOX1	6656
SOX21	11166
SOX2OT	347689
SOX2	6657
SP8	221833
SP9	100131390
SPAG5	10615
SPANXA2	728712
SPANXB2	100133171
SPANXC	64663
SPANXE	171489
SPATA21	374955
SPC24	147841
SPC25	57405
SPDYC	387778
SPEM1	374768
SPERT	220082
SPIC	121599
SPINK7	84651
SPOCK1	6695
SPOCK3	50859
SPP1	6696
SPP2	6694
SPRR1A	6698
SPRR1B	6699
SPRR2A	6700
SPRR2B	6701
SPRR2C	6702
SPRR2D	6703
SPRR2E	6704
SPRR2F	6705
SPRR2G	6706
SPRR3	6707
SPRR4	163778
SPZ1	84654
SRRM3	222183
SRXN1	140809
SSTR5	6755
SSX1	6756
SSX2	6757
SSX4	6759
SSX6	280657
ST8SIA2	8128
STAR	6770
STATH	6779
STIL	6491
STMN4	81551
STRA6	64220
STRA8	346673
STRC	161497
STXBP5L	9515
STYK1	55359
SULT4A1	25830
SUN3	256979
SUSD4	55061
SYCP1	6847
SYNPR	132204
SYT12	91683
SYT13	57586
SYT14L	401135
SYT14	255928
SYT16	83851
SYT1	6857
SYT2	127833
SYT5	6861
SYT9	143425
TAAR1	134864
TAC3	6866
TAF7L	54457
TAS2R38	5726
TBR1	10716
TBX10	347853
TBX18	9096
TBX20	57057
TCAM1P	146771
TCEB3B	51224
TCERG1L	256536
TCHHL1	126637
TCHH	7062
TCL6	27004
TCN1	6947
TDRD12	91646
TDRD5	163589
TDRG1	732253
TERC	7012
TERT	7015
TEX101	83639
TEX11	56159
TEX13B	56156
TEX15	56154
TEX19	400629
TFAP2A	7020
TFAP2B	7021
TFAP2D	83741
TFF1	7031
TFF2	7032
TFR2	7036
TGIF2LX	90316
TGIF2LY	90655
TGM3	7053
TGM4	7047
TGM5	9333
TGM6	343641
TGM7	116179
TG	7038
THEG	51298
THEM5	284486
THSD7B	80731
TH	7054
TINAG	27283
TK1	7083
TKTL1	8277
TKTL2	84076
TLL2	7093
TLX1NB	100038246
TLX1	3195
TLX2	3196
TLX3	30012
TMEM114	283953
TMEM117	84216
TMEM132A	54972
TMEM145	284339
TMEM158	25907
TMEM171	134285
TMEM179	388021
TMEM195	392636
TMEM196	256130
TMEM200C	645369
TMEM40	55287
TMEM63C	57156
TMEM79	84283
TMEM84	283673
TMPRSS11A	339967
TMPRSS11BNL	401136
TMPRSS11B	132724
TMPRSS11D	9407
TMPRSS11F	389208
TMPRSS15	5651
TMPRSS4	56649
TNFRSF18	8784
TNFSF11	8600
TNNT1	7138
TNS4	84951
TOP2A	7153
TP53TG3B	729355
TP63	8626
TPD52L1	7164
TPO	7173
TPRXL	348825
TPTE2	93492
TPTE	7179
TPX2	22974
TRAIP	10293
TRDN	10345
TREML3	340206
TRIM15	89870
TRIM16L	147166
TRIM17	51127
TRIM29	23650
TRIM43	129868
TRIM48	79097
TRIM49L	729384
TRIM49	57093
TRIM53	642569
TRIM54	57159
TRIM59	286827
TRIM72	493829
TRIM7	81786
TRIM9	114088
TRIML2	205860
TRIP13	9319
TROAP	10024
TRPA1	8989
TRPM5	29850
TRPM8	79054
TRPV3	162514
TRY6	154754
TSG1	643432
TSNAX-DISC1	100303453
TSPY1	7258
TSPY2	64591
TSPY3	728137
TTBK1	84630
TTK	7272
TTYH1	57348
TUBA3C	7278
TUBA3E	112714
TUBB2B	347733
TUBB3	10381
TULP1	7287
TWIST1	7291
TYMS	7298
T	6862
UBE2C	11065
UBE2QL1	134111
UBE2S	27338
UBE2T	29089
UCA1	652995
UCHL1	7345
UCK2	7371
UCN2	90226
UGT1A10	54575
UGT1A1	54658
UGT1A3	54659
UGT1A4	54657
UGT1A5	54579
UGT1A6	54578
UGT1A7	54577
UGT1A8	54576
UGT1A9	54600
UGT2A1	10941
UGT2A3	79799
UGT2B11	10720
UGT2B28	54490
UGT3A1	133688
UGT3A2	167127
UGT8	7368
UHRF1	29128
ULBP2	80328
UMODL1	89766
UNC93A	54346
UPK1A	11045
UPK1B	7348
UPK2	7379
UPK3BL	100134938
USH1C	10083
USH1G	124590
USP26	83844
VAX1	11023
VCX3A	51481
VCX3B	425054
VCX	26609
VGF	7425
VIL1	7429
VSNL1	7447
VSX1	30813
VTCN1	79679
VWA5B2	90113
VWDE	221806
WASF1	8936
WBSCR28	135886
WDR62	284403
WDR72	256764
WFDC5	149708
WIPF3	644150
WISP3	8838
WNK2	65268
WNT10A	80326
WNT10B	7480
WNT16	51384
WNT6	7475
XDH	7498
XG	7499
XRCC2	7516
YBX2	51087
ZAN	7455
ZBTB8B	728116
ZFHX4	79776
ZIC1	7545
ZIC2	7546
ZIC3	7547
ZIC4	84107
ZIC5	85416
ZMAT4	79698
ZNF280A	129025
ZNF488	118738
ZNF556	80032
ZNF560	147741
ZNF648	127665
ZNF679	168417
ZNF695	57116
ZNF716	441234
ZP4	57829
ZPLD1	131368
ZWINT	11130
ZYG11A	440590
tAKR	389932

## Sheet: LUSC DOWN
gene	entrezID
?	90288
A2M	2
AATK	9625
ABCA3	21
ABCA6	23460
ABCA8	10351
ABCA9	10350
ABCB1	5243
ABCC6P1	653190
ABCC6P2	730013
ABCC6	368
ABI3BP	25890
ABLIM3	22885
ACACB	32
ACADL	33
ACE	1636
ACOX2	8309
ACOXL	55289
ACSM2A	123876
ACSM5	54988
ACSS3	79611
ACTN2	88
ACVRL1	94
ADAM29	11086
ADAMTS8	11095
ADAMTSL3	57188
ADAMTSL4	54507
ADARB1	104
ADCY4	196883
ADH1A	124
ADH1B	125
ADRA1A	148
ADRB1	153
ADRB2	154
AFF3	3899
AG2	387763
AGBL1	123624
AGER	177
AGR3	155465
AGRP	181
AGTR1	185
AGTR2	186
AHCYL2	23382
AHSP	51327
AK1	203
AK7	122481
AKAP12	9590
AKAP14	158798
AKAP2	11217
AKAP4	8852
ALAS2	212
ALDH1A2	8854
ALDH2	217
ALDH3B1	221
ALOX15B	247
ALOX5AP	241
ALOX5	240
ALPL	249
ALPP	250
ALS2CR12	130540
AMHR2	269
AMICA1	120425
ANGPT1	284
ANGPT4	51378
ANGPTL1	9068
ANGPTL5	253935
ANGPTL7	10218
ANKRD1	27063
ANKRD29	147463
ANO5	203859
ANXA3	306
AOC3	8639
AOX1	316
APLN	8862
APOA5	116519
APOB48R	55911
APOBEC4	403314
APOH	350
APOLD1	81575
AQP1	358
AQP2	359
AQP4	361
AQP7	364
AQP9	366
ARC	23237
ARHGAP29	9411
ARHGAP31	57514
ARHGAP6	395
ARHGEF15	22899
ARHGEF38	54848
ARHGEF6	9459
ARMC3	219681
ARMC4	55130
ARRB1	408
ART1	417
ART4	420
ASPA	443
ATOH8	84913
ATP10A	57194
ATP11A	23250
ATP13A4	84239
ATP1A2	477
ATP1B2	482
ATP8A1	10396
AVPR2	554
AWAT2	158835
AZU1	566
B3GNT7	93010
BAI3	577
BCL6B	255877
BEND2	139105
BMP2	650
BMP5	653
BMX	660
BTK	695
BTNL3	10917
BTNL8	79908
BTNL9	153579
C10orf107	219621
C10orf10	11067
C10orf116	10974
C10orf128	170371
C10orf67	256815
C10orf79	80217
C10orf95	79946
C11orf16	56673
C11orf21	29125
C11orf66	220004
C11orf88	399949
C11orf9	745
C12orf63	374467
C12orf69	440087
C13orf15	28984
C13orf26	122046
C13orf30	144809
C13orf36	400120
C13orf39	196541
C14orf132	56967
C14orf139	79686
C14orf180	400258
C14orf86	283592
C15orf26	161502
C16orf71	146562
C16orf89	146556
C17orf54	283982
C17orf72	92340
C17orf87	388325
C18orf34	374864
C19orf35	374872
C19orf59	199675
C19orf69	100170765
C1QTNF2	114898
C1QTNF7	114905
C1orf114	57821
C1orf116	79098
C1orf129	80133
C1orf130	400746
C1orf141	400757
C1orf150	148823
C1orf158	93190
C1orf162	128346
C1orf168	199920
C1orf173	127254
C1orf189	388701
C1orf192	257177
C1orf194	127003
C1orf230	284485
C1orf87	127795
C1orf88	128344
C1orf92	149499
C20orf160	140706
C20orf202	400831
C20orf26	26074
C20orf56	140828
C20orf85	128602
C21orf128	150147
C21orf62	56245
C22orf15	150248
C2orf39	92749
C2orf40	84417
C2orf50	130813
C2orf58	285154
C2orf62	375307
C2orf73	129852
C2orf77	129881
C2	717
C3orf15	89876
C4BPA	722
C4orf22	255119
C4orf31	79625
C5AR1	728
C5orf49	134121
C5orf4	10826
C5	727
C6orf103	79747
C6orf118	168090
C6orf155	79940
C6orf165	154313
C6orf174	387104
C6orf25	80739
C6orf97	80129
C6	729
C7orf16	10842
C7orf45	136263
C7orf57	136288
C7orf58	79974
C7	730
C8B	732
C8orf34	116328
C8orf85	441376
C9orf117	286207
C9orf135	138255
C9orf152	401546
C9orf171	389799
C9orf24	84688
CA1	759
CA3	761
CA4	762
CABLES1	91768
CABP5	56344
CACNA1D	776
CACNA1S	779
CACNA2D2	9254
CACNG6	59285
CADM1	23705
CALCRL	10203
CAMP	820
CAPN8	388743
CAPN9	10753
CAPSL	133690
CASC1	55259
CASP12	120329
CASQ2	845
CASS4	57091
CAT	847
CAV1	857
CAV3	859
CBLN4	140689
CCBE1	147372
CCDC108	255101
CCDC135	84229
CCDC13	152206
CCDC141	285025
CCDC147	159686
CCDC17	149483
CCDC19	25790
CCDC33	80125
CCDC37	348807
CCDC42B	387885
CCDC48	79825
CCDC65	85478
CCDC68	80323
CCDC69	26112
CCDC81	60494
CCDC85A	114800
CCL14-CCL15	348249
CCL14	6358
CCL16	6360
CCL23	6368
CCL24	6369
CCL2	6347
CCRL1	51554
CCRL2	9034
CD101	9398
CD300C	10871
CD300E	342510
CD300LF	146722
CD300LG	146894
CD302	9936
CD33	945
CD34	947
CD36	948
CD40LG	959
CD52	1043
CD55	1604
CD5L	922
CD69	969
CD83	9308
CD93	22918
CD97	976
CDH5	1003
CDHR3	222256
CDHR4	389118
CDK15	65061
CDKL2	8999
CDO1	1036
CEACAM21	90273
CEACAM4	1089
CEACAM8	1088
CELA2A	63036
CELA2B	51032
CELF2	10659
CETP	1071
CFC1B	653275
CFD	1675
CFP	5199
CFTR	1080
CGNL1	84952
CHI3L2	1117
CHIA	27159
CHRDL1	91851
CHRM1	1128
CHRM2	1129
CHRNA2	1135
CIB4	130106
CITED2	10370
CLDN18	51208
CLDN5	7122
CLEC12A	160364
CLEC14A	161198
CLEC1B	51266
CLEC3B	7123
CLEC4D	338339
CLEC4M	10332
CLEC6A	93978
CLIC3	9022
CLIC5	53405
CMA1	1215
CMTM2	146225
CMTM5	116173
CNGA4	1262
CNTN6	27255
COBL	23242
COL13A1	1305
COL29A1	256076
COL4A3	1285
COL4A4	1286
COL6A6	131873
COLEC12	81035
CORO2B	10391
COX4I2	84701
COX7A1	1346
CPA3	1359
CPAMD8	27151
CPB2	1361
CPM	1368
CRH	1392
CRIP1	1396
CRTAC1	55118
CRYM	1428
CSF3R	1441
CSF3	1440
CSRNP1	64651
CST5	1473
CTRB2	440387
CTSG	1511
CTSH	1512
CX3CR1	1524
CXCL2	2920
CXCL3	2921
CXCR1	3577
CXCR2	3579
CXorf36	79742
CXorf41	139212
CYB5A	1528
CYBB	1536
CYBRD1	79901
CYP17A1	1586
CYP1A2	1544
CYP21A2	1589
CYP27A1	1593
CYP2B7P1	1556
CYP3A7	1551
CYP4B1	1580
CYR61	3491
CYS1	192668
CYYR1	116159
DAAM2	23500
DAO	1610
DAPK1	1612
DAPK2	23604
DARC	2532
DCDC2B	149069
DCDC2	51473
DDO	8528
DEFA1B	728358
DEFA4	1669
DENND2A	27147
DENND3	22898
DES	1674
DHH	50846
DISP1	84976
DLC1	10395
DLL4	54567
DMBT1	1755
DNAH10	196385
DNAH12	201625
DNAH6	1768
DNAH7	56171
DNAH9	1770
DNAI1	27019
DNAI2	64446
DNALI1	7802
DNASE1L3	1776
DNASE2B	58511
DOCK11	139818
DOCK4	9732
DOK2	9046
DPCR1	135656
DPEP2	64174
DPP6	1804
DPYSL2	1808
DRAM1	55332
DTHD1	401124
DUOX1	53905
DUSP1	1843
DUSP27	92235
DUXA	503835
DYDC1	143241
DYDC2	84332
DYNLRB2	83657
ECSCR	641700
ECT2L	345930
EDN1	1906
EDNRB	1910
EFHB	151651
EFR3B	22979
ELANE	1991
ELTD1	64123
EMCN	51705
EMP2	2013
EMR1	2015
EMR3	84658
ENAM	10117
ENG	2022
ENKUR	219670
ENPP2	5168
ENPP4	22875
EPAS1	2034
EPB42	2038
ERBB4	2066
ERG	2078
ERVFRDE1	405754
ESAM	90952
ESYT3	83850
EXD1	161829
EXOC3L	283849
F10	2159
F11	2160
F2RL3	9002
F8	2157
FABP3	2170
FABP4	2167
FAM105A	54491
FAM107A	11170
FAM124B	79843
FAM138B	654412
FAM13C	220965
FAM150B	285016
FAM154B	283726
FAM162B	221303
FAM166B	730112
FAM167A	83648
FAM179A	165186
FAM180B	399888
FAM183A	440585
FAM184A	79632
FAM189A1	23359
FAM189A2	9413
FAM23A	653567
FAM38B	63895
FAM47E	100129583
FAM71A	149647
FAM81B	153643
FAM92B	339145
FAT4	79633
FBLN5	10516
FBP1	2203
FCAR	2204
FCER1A	2205
FCN1	2219
FCN3	8547
FCRL6	343413
FGD5	152273
FGF18	8817
FGFR4	2264
FGG	2266
FGR	2268
FHL1	2273
FHL5	9457
FIGF	2277
FILIP1	27145
FLI1	2313
FLJ26850	400710
FLJ34503	285759
FLJ37543	285668
FLJ42875	440556
FLRT3	23767
FLT4	2324
FLVCR2	55640
FMO2	2327
FMO5	2330
FOLR1	2348
FOLR3	2352
FOSB	2354
FOS	2353
FOXA2	3170
FOXF1	2294
FPR1	2357
FPR2	2358
FRMD3	257019
FRMPD2L1	728798
FRMPD2	143162
FRY	10129
FSHR	2492
FXYD1	5348
FZD4	8322
G6PC2	57818
GADD45B	4616
GADL1	339896
GAS2L2	246176
GATA1	2623
GATA2	2624
GATA5	140628
GATA6	2627
GCOM1	145781
GDF10	2662
GDF2	2658
GGTA1	2681
GGTLC1	92086
GGTLC2	91227
GIMAP1	170575
GIMAP5	55340
GIMAP6	474344
GIMAP7	168537
GIMAP8	155038
GIPC2	54810
GJA4	2701
GJA5	2702
GKN2	200504
GLDN	342035
GLIPR2	152007
GLOD5	392465
GLP2R	9340
GNA14	9630
GNG11	2791
GP9	2815
GPA33	10223
GPBAR1	151306
GPD1	2819
GPER	2852
GPIHBP1	338328
GPM6A	2823
GPR112	139378
GPR116	221395
GPR120	338557
GPR123	84435
GPR133	283383
GPR146	115330
GPR17	2840
GPR182	11318
GPR4	2828
GPRC5A	9052
GPRIN2	9721
GPX3	2878
GRAMD2	196996
GRASP	160622
GREM2	64388
GRIA1	2890
GRIK4	2900
GRK5	2869
GRRP1	79927
GSTA2	2939
GSTM5	2949
GUCA2A	2980
GUCA2B	2981
GUCY1A2	2977
GYPC	2995
GYPE	2996
HAS1	3036
HBA1	3039
HBA2	3040
HBB	3043
HBG1	3047
HBG2	3048
HBM	3042
HBZ	3050
HECW2	57520
HELT	391723
HEMGN	55363
HHIP	64399
HIGD1B	51751
HK3	3101
HLA-DRB5	3127
HLA-DRB6	3128
HMGCLL1	54511
HMGCS2	3158
HNF1B	6928
HOPX	84525
HPGDS	27306
HPGD	3248
HPR	3250
HPSE2	60495
HRCT1	646962
HRC	3270
HSD17B6	8630
HSPA12B	116835
HSPB2	3316
HSPB6	126393
HSPB7	27129
HTR3C	170572
HYAL1	3373
HYDIN	54768
ICAM1	3383
ICAM2	3384
ICAM4	3386
IFIT1B	439996
IFLTD1	160492
IGFALS	3483
IGSF10	285313
IHH	3549
IL13	3596
IL1RL1	9173
IL3RA	3563
IL5RA	3568
IL6ST	3572
IL6	3569
IL7R	3575
INMT	11185
INSC	387755
IQSEC3	440073
IQUB	154865
ITGA10	8515
ITGA8	8516
ITGA9	3680
ITGB1BP3	27231
ITIH3	3699
ITIH5	80760
ITLN1	55600
ITLN2	142683
ITM2A	9452
IYD	389434
JAM2	58494
JPH4	84502
KAL1	3730
KANK2	25959
KANK3	256949
KBTBD10	10324
KCNA10	3744
KCNA3	3738
KCNA4	3739
KCNA5	3741
KCNAB1	7881
KCNB1	3745
KCNE1	3753
KCNH6	81033
KCNIP1	30820
KCNK17	89822
KCNK3	3777
KCNRG	283518
KCNT2	343450
KDR	3791
KHDRBS2	202559
KIAA0087	9808
KIAA0408	9729
KIAA1462	57608
KIAA1486	57624
KIAA1683	80726
KIAA1751	85452
KIF17	57576
KIF19	124602
KIR2DL1	3802
KIR2DL3	3804
KIR2DS4	3809
KIR3DL1	3811
KLB	152831
KLF15	28999
KLF17	128209
KLF2	10365
KLF6	1316
KLF9	687
KLHL32	114792
KLHL33	123103
KLRF1	51348
KL	9365
KMO	8564
KNDC1	85442
LAMC3	10319
LAMP3	27074
LCN10	414332
LCN6	158062
LDB2	9079
LDB3	11155
LDLRAD1	388633
LEFTY2	7044
LEPR	3953
LGI3	203190
LGI4	163175
LHFPL3	375612
LHX9	56956
LIFR	3977
LILRA1	11024
LILRA2	11027
LILRA5	353514
LILRA6	79168
LIMCH1	22998
LIMS2	55679
LIPN	643418
LMO3	55885
LMO7	4008
LMOD1	25802
LMOD3	56203
LOC100128542	100128542
LOC100130933	100130933
LOC100144604	100144604
LOC100192426	100192426
LOC100287718	100287718
LOC100302650	100302650
LOC134466	134466
LOC145820	145820
LOC148145	148145
LOC149620	149620
LOC150622	150622
LOC158376	158376
LOC388387	388387
LOC389033	389033
LOC400804	400804
LOC400891	400891
LOC400940	400940
LOC441204	441204
LOC572558	572558
LOC644165	644165
LOC723809	723809
LOC90586	90586
LONRF3	79836
LOXHD1	125336
LPCAT1	79888
LPL	4023
LRP2BP	55805
LRP2	4036
LRRC10B	390205
LRRC18	474354
LRRC2	79442
LRRC32	2615
LRRC36	55282
LRRC46	90506
LRRC48	83450
LRRC50	123872
LRRC52	440699
LRRC67	286187
LRRIQ1	84125
LRRK2	120892
LRRN3	54674
LRRN4	164312
LST1	7940
LTC4S	4056
LY6G6F	259215
LY86	9450
LYVE1	10894
MAB21L2	10586
MACROD2	140733
MAG	4099
MAK	4117
MAMDC2	256691
MAOB	4129
MAP1LC3C	440738
MAP3K15	389840
2010-03-01	162333
MARCO	8685
MAS1L	116511
MASP1	5648
MBL1P	8512
MEOX2	4223
MFAP4	4239
MFNG	4242
MFSD2A	84879
MGAM	8972
MGC27382	149047
MGC42105	167359
MGLL	11343
MGP	4256
MIA2	117153
MICALCL	84953
MLPH	79083
MMP19	4327
MMP28	79148
MMRN1	22915
MMRN2	79812
MNDA	4332
MOGAT1	116255
MORN5	254956
MRAP	56246
MRC1	4360
MS4A14	84689
MS4A15	219995
MS4A2	2206
MS4A3	932
MS4A6E	245802
MS4A7	58475
MS4A8B	83661
MSLN	10232
MSR1	4481
MT1A	4489
MT1M	4499
MUC1	4582
MUSK	4593
MUSTN1	389125
MYADM	91663
MYBPHL	343263
MYCT1	80177
MYH1	4619
MYH2	4620
MYL3	4634
MYLK3	91807
MYO7B	4648
MYOCD	93649
MYOC	4653
MYOZ1	58529
MYRIP	25924
NAPSA	9476
NCKAP5	344148
NCRNA00032	158035
NECAB1	64168
NEDD9	4739
NEGR1	257194
NEK10	152110
NEK5	341676
NEXN	91624
NFE2	4778
NHLRC4	283948
NINJ2	4815
NKAPL	222698
NKX2-1	7080
NLRC4	58484
NLRP12	91662
NLRP3	114548
NME5	8382
NMUR1	10316
NOSTRIN	115677
NOTCH4	4855
NOVA2	4858
NPR1	4881
NR0B2	8431
NR2F1	7025
NR3C2	4306
NR4A1	3164
NR4A2	4929
NR4A3	8013
NR5A2	2494
NRG3	10718
NRGN	4900
NTN4	59277
NTNG1	22854
NXF3	56000
NXPH3	11248
OCLN	4950
OGN	4969
OLAH	55301
OLR1	4973
OR1L8	138881
OR2B11	127623
OR52K2	119774
OR6K3	391114
OR7E37P	26636
OSCAR	126014
OSTBETA	123264
OTC	5009
OVCH1	341350
OVCH2	341277
P2RY14	9934
PADI4	23569
PALM2-AKAP2	445815
PAPSS2	9060
PARD3B	117583
PBOV1	59351
PCDH12	51294
PCDH15	65217
PCDH20	64881
PCDH9	5101
PCDHA12	56137
PCDHAC2	56134
PCDHGA12	26025
PCDHGA2	56113
PCDP1	200373
PDE1B	5153
PDE1C	5137
PDE2A	5138
PDE4C	5143
PDE5A	8654
PDE8B	8622
PDK4	5166
PDLIM2	64236
PDZD2	23037
PDZD3	79849
PEAR1	375033
PEBP4	157310
PECAM1	5175
PF4	5196
PGC	5225
PGLYRP1	8993
PGM5P2	595135
PGM5	5239
PGR	5241
PHACTR1	221692
PI16	221476
PID1	55022
PIGR	5284
PIP5K1B	8395
PKHD1L1	93035
PKNOX2	63876
PLA1A	51365
PLA2G12B	84647
PLA2G1B	5319
PLA2G4F	255189
PLAC9	219348
PLCXD3	345557
PLEKHH2	130271
PLLP	51090
PNMA2	10687
PPBP	5473
PPIL6	285755
PPP1R14A	94274
PRAM1	84106
PRDM16	63976
PRELP	5549
PREX2	80243
PRG4	10216
PRKCE	5581
PRND	23627
PROK2	60675
PRSSL1	400668
PRTG	283659
PRX	57716
PTCRA	171558
PTGDS	5730
PTGIS	5740
PTH1R	5745
PTPN21	11099
PTPN5	84867
PTPRB	5787
PTPRM	5797
PTPRN2	5799
PTPRQ	374462
PTX3	5806
PYGM	5837
PZP	5858
RAB37	326624
RAI2	10742
RAMP2	10266
RAMP3	10268
RANBP3L	202151
RASGRF1	5923
RASGRP4	115727
RASIP1	54922
RASL12	51285
RBP2	5948
RBP4	5950
RD3	343035
RECK	8434
REN	5972
RERGL	79785
RETN	56729
RFX2	5990
RGN	9104
RGR	5995
RGS13	6003
RGS22	26166
RGS5	8490
RGS7BP	401190
RHOBTB2	23221
RHOJ	57381
RICH2	9912
RMST	196475
RNASE13	440163
RNASE1	6035
RNASE4	6038
RND1	27289
ROBO4	54538
ROPN1L	83853
ROR1	4919
RORC	6097
ROS1	6098
RP1	6101
RPL13AP17	399670
RPL23AP32	56969
RPS6KA2	6196
RRAD	6236
RS1	6247
RSPH10B2	728194
RSPH1	89765
RSPH4A	345895
RSPH9	221421
RSPO1	284654
RSPO2	340419
RTKN2	219790
RUNX1T1	862
RXFP1	59350
RXFP2	122042
RXRG	6258
S100A4	6275
S1PR1	1901
S1PR4	8698
SASH1	23328
SCARA5	286133
SCARF1	8578
SCEL	8796
SCGB1A1	7356
SCGB3A1	92304
SCGB3A2	117156
SCN1A	6323
SCN2B	6327
SCN4B	6330
SCN7A	6332
SCNN1B	6338
SCTR	6344
SCUBE1	80274
SDPR	8436
SEC14L3	266629
SECISBP2L	9728
SEL1L2	80343
SELENBP1	8991
SELE	6401
SELPLG	6404
SELP	6403
SEMA3B	7869
SEMA3G	56920
2004-09-01	5414
SERPINA1	5265
SERPIND1	3053
SFRP5	6425
SFTA1P	207107
SFTA2	389376
SFTA3	253970
SFTPA1	653509
SFTPA2	729238
SFTPB	6439
SFTPC	6440
SFTPD	6441
SGCA	6442
SGCG	6445
SGMS2	166929
SH2D1B	117157
SH2D3C	10044
SH2D4B	387694
SH3BP5	9467
SH3GL2	6456
SHC3	53358
SHE	126669
SHISA3	152573
SHROOM4	57477
SIGLEC11	114132
SIGLEC16	400709
SIGLEC1	6614
SIGLEC5	8778
SIGLEC6	946
SIGLECP3	284367
SIRPB1	10326
SIRPD	128646
SLC10A2	6555
SLC11A1	6556
SLC14A1	6563
SLC16A12	387700
SLC16A4	9122
SLC17A3	10786
SLC18A2	6571
SLC19A3	80704
SLC1A1	6505
SLC22A10	387775
SLC22A3	6581
SLC23A1	9963
SLC24A4	123041
SLC26A9	115019
SLC34A2	10568
SLC39A8	64116
SLC44A4	80736
SLC46A2	57864
SLC4A1	6521
SLC4A4	8671
SLC5A2	6524
SLC5A4	6527
SLC5A8	160728
SLC5A9	200010
SLC6A13	6540
SLC6A20	54716
SLC6A4	6532
SLC8A3	6547
SLC9A3R2	9351
SLCO2A1	6578
SLCO2B1	11309
SLFNL1	200172
SLIT2	9353
SLIT3	6586
SMAD6	4091
SMAD9	4093
SNTN	132203
SNX25	83891
SNX30	401548
SOD3	6649
SORBS1	10580
SORBS2	8470
SOX17	64321
SPAG6	9576
SPATA18	132671
SPATA4	132851
SPATS1	221409
SPEF1	25876
SPI1	6688
SPINLW1	57119
SPNS2	124976
SPN	6693
SPOCK2	9806
SPRY4	81848
SPTBN1	6711
SSTR1	6751
SSTR4	6754
ST6GALNAC3	256435
ST6GALNAC5	81849
ST8SIA6	338596
STAB2	55576
STAC	6769
STARD13	90627
STARD8	9754
STEAP4	79689
STOML3	161003
STX11	8676
SULT1A2	6799
SULT1C4	27233
SUSD2	56241
SVEP1	79987
SYNE1	23345
SYNPO2L	79933
SYT15	83849
SYT4	6860
TAL1	6886
TBX4	9496
TBX5	6910
TCF21	6943
TCTE1	202500
TCTEX1D1	200132
TCTEX1D4	343521
TDRD10	126668
TEKT1	83659
TEKT2	27285
TEKT3	64518
TEKT4	150483
TEK	7010
TENC1	23371
TGFBR2	7048
TGFBR3	7049
TGM2	7052
TIE1	7075
TIMP3	7078
TLR4	7099
TLR8	51311
TM4SF18	116441
TM7SF4	81501
TMC2	117532
TMCO2	127391
TMED6	146456
TMEM100	55273
TMEM125	128218
TMEM130	222865
TMEM132C	92293
TMEM132D	121256
TMEM139	135932
TMEM146	257062
TMEM150B	284417
TMEM163	81615
TMEM190	147744
TMEM204	79652
TMEM212	389177
TMEM213	155006
TMEM232	642987
TMEM88	92162
TMEM90A	646658
TMPRSS2	7113
TNFRSF10C	8794
TNFSF12-TNFSF13	407977
TNFSF13	8741
TNNC1	7134
TNR	7143
TNS1	7145
TNXB	7148
TPPP3	51673
TPSAB1	7177
TPSB2	64499
TPSD1	23430
TREM1	54210
TREML1	340205
TRHDE	29953
TRIM63	84676
TRIM71	131405
TRPC2	7221
TRPC3	7222
TRPC6	7225
TRPV2	51393
TSPAN12	23554
TSPAN19	144448
TSPAN32	10077
TSPAN4	7106
TTC16	158248
TTC25	83538
TTC29	83894
TTLL10	254173
TTLL6	284076
TUBA4B	80086
TUBB1	81027
TXNDC6	347736
UBXN10	127733
UNC45B	146862
UPK3B	80761
USHBP1	83878
USP44	84101
VEPH1	79674
VIPR1	7433
VIP	7432
VSIG2	23584
VSIG4	11326
VTN	7448
VWA3A	146177
VWA3B	200403
VWA5B1	127731
VWF	7450
WDR16	146845
WDR38	401551
WDR63	126820
WDR65	149465
WDR69	164781
WDR78	79819
WFDC1	58189
WFDC6	140870
WFIKKN2	124857
WFS1	7466
WIF1	11197
WISP2	8839
WSCD1	23302
WWC2	80014
XAGE2	9502
YSK4	80122
ZBBX	79740
ZBTB16	7704
ZEB2	9839
ZFP36	7538
ZMYND10	51364
ZMYND15	84225
ZNF366	167465
ZNF385B	151126
ZP2	7783

## Sheet: NS
gene	entrezID
?	100133144
?	100134869
?	10357
?	10431
?	155060
?	388795
?	645851
?	652919
?	653553
A2BP1	54715
A2LD1	87769
A4GALT	53947
A4GNT	51146
AAAS	8086
AACSL	729522
AACS	65985
AAGAB	79719
AAMP	14
AARS2	57505
AARSD1	80755
AARS	16
AASDHPPT	60496
AATF	26574
ABAT	18
ABCA10	10349
ABCA13	154664
ABCA5	23461
ABCB10	23456
ABCB9	23457
ABCC10	89845
ABCC11	85320
ABCC13	150000
ABCC1	4363
ABCC4	10257
ABCC9	10060
ABCD2	225
ABCD3	5825
ABCD4	5826
ABCE1	6059
ABCF1	23
ABCF2	10061
ABCF3	55324
ABCG1	9619
ABCG2	9429
ABCG4	64137
ABHD10	55347
ABHD11	83451
ABHD13	84945
ABHD14A	25864
ABHD14B	84836
ABHD1	84696
ABHD2	11057
ABHD3	171586
ABHD4	63874
ABHD5	51099
ABHD6	57406
ABI1	10006
ABI2	10152
ABI3	51225
ABL1	25
ABLIM1	3983
ABP1	26
ABRA	137735
ABR	29
ABT1	29777
ABTB1	80325
ABTB2	25841
ACAA1	30
ACAA2	10449
ACAD9	28976
ACADM	34
ACADSB	36
ACADS	35
ACAP2	23527
ACAP3	116983
ACAT1	38
ACAT2	39
ACBD3	64746
ACBD4	79777
ACBD5	91452
ACBD6	84320
ACBD7	414149
ACCN2	41
ACCS	84680
ACD	65057
ACE2	59272
ACER1	125981
ACER3	55331
ACLY	47
ACN9	57001
ACO1	48
ACO2	50
ACOT11	26027
ACOT1	641371
ACOT2	10965
ACOT4	122970
ACOT6	641372
ACOT7	11332
ACOT9	23597
ACOX3	8310
ACP1	52
ACP5	54
ACP6	51205
ACPL2	92370
ACPP	55
ACPT	93650
ACRBP	84519
ACR	49
ACSBG1	23205
ACSBG2	81616
ACSF2	80221
ACSL1	2180
ACSL3	2181
ACSL4	2182
ACSL5	51703
ACSM1	116285
ACSM2B	348158
ACSM3	6296
ACSS2	55902
ACTA2	59
ACTBL2	345651
ACTB	60
ACTG1	71
ACTG2	72
ACTL6A	86
ACTN1	87
ACTR1A	10121
ACTR2	10097
ACTR3B	57180
ACTR3	10096
ACTR5	79913
ACTR6	64431
ACTR8	93973
ACVR1B	91
ACVR1	90
ACVR2B	93
ACY3	91703
ACYP1	97
ADAD2	161931
ADAL	161823
ADAM15	8751
ADAM17	6868
ADAM19	8728
ADAM20	8748
ADAM21P1	145241
ADAM21	8747
ADAM22	53616
ADAM28	10863
ADAM33	80332
ADAM6	8755
ADAM8	101
ADAM9	8754
ADAMTS10	81794
ADAMTS12	81792
ADAMTS13	11093
ADAMTS14	140766
ADAMTS15	170689
ADAMTS16	170690
ADAMTS17	170691
ADAMTS1	9510
ADAMTS4	9507
ADAMTS9	56999
ADAMTSL2	9719
ADAMTSL5	339366
ADAP2	55803
ADAT2	134637
ADAT3	113179
ADA	100
ADCK2	90956
ADCK4	79934
ADCK5	203054
ADCY3	109
ADCY6	112
ADCY7	113
ADCY9	115
ADCYAP1R1	117
ADCYAP1	116
ADD1	118
ADH4	127
ADH6	130
ADHFE1	137872
ADM	133
ADNP2	22850
ADNP	23394
ADORA1	134
ADORA2A	135
ADORA2B	136
ADO	84890
ADPRH	141
ADRA1B	147
ADRA1D	146
ADRBK2	157
ADRM1	11047
ADSL	158
ADSSL1	122622
ADSS	159
AEBP2	121536
AES	166
AFAP1L1	134265
AFAP1L2	84632
AFARP1	246182
AFF1	4299
AFF4	27125
AFG3L2	10939
AFMID	125061
AFTPH	54812
AGAP11	119385
AGAP2	116986
AGAP7	653268
AGBL2	79841
AGBL3	340351
AGBL5	60509
AGFG2	3268
AGK	55750
AGL	178
AGPAT1	10554
AGPAT2	10555
AGPAT4	56895
AGPAT5	55326
AGPAT9	84803
AGPHD1	123688
AGRN	375790
AGTPBP1	23287
AGXT2L2	85007
AHCTF1	25909
AHCYL1	10768
AHCY	191
AHDC1	27245
AHNAK	79026
AHR	196
AHSA1	10598
AHSA2	130872
AIDA	64853
AIF1L	83543
AIF1	199
AIFM1	9131
AIFM3	150209
AIM1L	55057
AIM1	202
AIMP1	9255
AIMP2	7965
AIPL1	23746
AIP	9049
AK2	204
AK3	50808
AKAP10	11216
AKAP11	11215
AKAP13	11214
AKAP1	8165
AKAP5	9495
AKAP6	9472
AKAP7	9465
AKAP8L	26993
AKAP9	10142
AKD1	221264
AKNA	80709
AKR1B1	231
AKR1CL1	340811
AKR1E2	83592
AKR7L	246181
AKT1S1	84335
AKT2	208
AKT3	10000
AKTIP	64400
ALAD	210
ALAS1	211
ALDH16A1	126133
ALDH18A1	5832
ALDH1B1	219
ALDH1L2	160428
ALDH4A1	8659
ALDH6A1	4329
ALDH8A1	64577
ALDOA	226
ALDOC	230
ALG10B	144245
ALG10	84920
ALG1L2	644974
ALG2	85365
ALG3	10195
ALG6	29929
ALG8	79053
ALKBH1	8846
ALKBH2	121642
ALKBH4	54784
ALKBH6	84964
ALKBH8	91801
ALK	238
ALLC	55821
ALMS1	7840
ALPK1	80216
ALPK3	57538
ALPPL2	251
ALS2CL	259173
ALS2CR11	151254
ALS2CR4	65062
ALS2CR8	79800
ALX3	257
AMACR	23600
AMBP	259
AMBRA1	55626
AMIGO1	57463
AMMECR1L	83607
AMMECR1	9949
AMN1	196394
AMN	81693
AMOTL1	154810
AMOTL2	51421
AMPD1	270
AMPD2	271
AMPD3	272
AMPH	273
AMT	275
AMY1A	276
AMY2A	279
AMY2B	280
AMZ1	155185
AMZ2	51321
ANAPC11	51529
ANAPC13	25847
ANAPC16	119504
ANAPC1	64682
ANAPC5	51433
ANAPC7	51434
ANGPT2	285
ANGPTL3	27329
ANG	283
ANK1	286
ANK2	287
ANK3	288
ANKAR	150709
ANKDD1A	348094
ANKFN1	162282
ANKFY1	51479
ANKHD1-EIF4EBP3	404734
ANKH	56172
ANKIB1	54467
ANKK1	255239
ANKLE1	126549
ANKLE2	23141
ANKMY1	51281
ANKRA2	57763
ANKRD12	23253
ANKRD13A	88455
ANKRD13B	124930
ANKRD13C	81573
ANKRD13D	338692
ANKRD16	54522
ANKRD19	138649
ANKRD23	200539
ANKRD24	170961
ANKRD26P1	124149
ANKRD27	84079
ANKRD28	23243
ANKRD2	26287
ANKRD32	84250
ANKRD33	341405
ANKRD34A	284615
ANKRD36B	57730
ANKRD36	375248
ANKRD39	51239
ANKRD40	91369
ANKRD42	338699
ANKRD43	134548
ANKRD44	91526
ANKRD45	339416
ANKRD49	54851
ANKRD52	283373
ANKRD53	79998
ANKRD54	129138
ANKRD55	79722
ANKRD56	345079
ANKRD57	65124
ANKRD58	347454
ANKRD5	63926
ANKRD6	22881
ANKRD9	122416
ANKS1A	23294
ANKS1B	56899
ANKS4B	257629
ANKZF1	55139
ANO10	55129
ANO1	55107
ANO2	57101
ANO3	63982
ANO6	196527
ANO7	50636
ANO9	338440
ANP32A	8125
ANP32B	10541
ANP32C	23520
ANP32E	81611
ANPEP	290
ANTXR2	118429
ANUBL1	93550
ANXA11	311
ANXA4	307
ANXA5	308
ANXA6	309
ANXA8L1	728113
ANXA8	653145
AP1AR	55435
AP1B1	162
AP1G2	8906
AP1M1	8907
AP1S1	1174
AP1S2	8905
AP2A1	160
AP2A2	161
AP2B1	163
AP2M1	1173
AP2S1	1175
AP3M2	10947
AP3S1	1176
AP4M1	9179
APAF1	317
APBA1	320
APBA2	321
APBA3	9546
APBB1IP	54518
APBB1	322
APBB2	323
APC2	10297
APC	324
APEX1	328
APEX2	27301
APH1A	51107
APH1B	83464
API5	8539
APIP	51074
APITD1	378708
APLF	200558
APLNR	187
APLP2	334
APOA1BP	128240
APOA1	335
APOBEC2	10930
APOBEC3C	27350
APOBEC3D	140564
APOBEC3F	200316
APOC1	341
APOC2	344
APOC4	346
APOL1	8542
APOL3	80833
APOL6	80830
APOO	79135
APPBP2	10513
APPL1	26060
APPL2	55198
APRT	353
APTX	54840
AQP11	282679
AQP5	362
AQP6	363
AQP8	343
AQPEP	206338
ARAF	369
ARAP1	116985
ARAP2	116984
ARAP3	64411
AREG	374
ARF5	381
ARF6	382
ARFGAP1	55738
ARFGEF1	10565
ARFGEF2	10564
ARFIP1	27236
ARG2	384
ARHGAP10	79658
ARHGAP12	94134
ARHGAP15	55843
ARHGAP17	55114
ARHGAP18	93663
ARHGAP20	57569
ARHGAP21	57584
ARHGAP24	83478
ARHGAP25	9938
ARHGAP26	23092
ARHGAP30	257106
ARHGAP32	9743
ARHGAP33	115703
ARHGAP39	80728
ARHGAP42	143872
ARHGAP8	23779
ARHGAP9	64333
ARHGDIB	397
ARHGDIG	398
ARHGEF10L	55160
ARHGEF10	9639
ARHGEF12	23365
ARHGEF16	27237
ARHGEF17	9828
ARHGEF18	23370
ARHGEF19	128272
ARHGEF1	9138
ARHGEF2	9181
ARHGEF35	445328
ARHGEF37	389337
ARHGEF3	50650
ARHGEF4	50649
ARHGEF5	7984
ARHGEF7	8874
ARHGEF9	23229
ARID2	196528
ARID3A	1820
ARID3B	10620
ARID4A	5926
ARID5A	10865
ARIH2	10425
ARL10	285598
ARL11	115761
ARL13A	392509
ARL13B	200894
ARL16	339231
ARL17A	51326
ARL4C	10123
ARL4D	379
ARL6IP1	23204
ARL6IP5	10550
ARL6IP6	151188
ARL6	84100
ARL8A	127829
ARMC10	83787
ARMC1	55156
ARMC2	84071
ARMC6	93436
ARMC8	25852
ARMC9	80210
ARMCX1	51309
ARMCX3	51566
ARMCX6	54470
ARNT	405
ARPC1A	10552
ARPC5L	81873
ARPM1	84517
ARPP19	10776
ARRB2	409
ARRDC2	27106
ARRDC3	57561
ARRDC4	91947
ARRDC5	645432
ARSB	411
ARSD	414
ARSE	415
ART3	419
AR	367
ASAH1	427
ASAH2B	653308
ASAH2	56624
ASAP2	8853
ASAP3	55616
ASB12	142689
ASB14	142686
ASB16	92591
ASB2	51676
ASB3	51130
ASB4	51666
ASB5	140458
ASB6	140459
ASB7	140460
ASB8	140461
ASB9	140462
ASCC1	51008
ASCC2	84164
ASCC3	10973
ASCL2	430
ASF1A	25842
ASFMR1	100126270
ASGR1	432
ASGR2	433
ASH2L	9070
ASL	435
ASNA1	439
ASPG	374569
ASPHD1	253982
ASPHD2	57168
ASPH	444
ASPSCR1	79058
ASRGL1	80150
ASS1	445
ASTE1	28990
ASTL	431705
ASTN2	23245
ATAD2B	54454
ATAD2	29028
ATAD3A	55210
ATAD3B	83858
ATAD3C	219293
ATE1	11101
ATF3	467
ATF5	22809
ATF6B	1388
ATF7IP	55729
ATF7	11016
ATG16L1	55054
ATG16L2	89849
ATG2B	55102
ATG3	64422
ATG4B	23192
ATG4C	84938
ATG4D	84971
ATG5	9474
ATG7	10533
ATG9A	79065
ATIC	471
ATL1	51062
ATL2	64225
ATMIN	23300
ATM	472
ATP11B	23200
ATP11C	286410
ATP12A	479
ATP13A1	57130
ATP13A2	23400
ATP13A3	79572
ATP1A3	478
ATP1B1	481
ATP1B3	483
ATP2A2	488
ATP2A3	489
ATP2B1	490
ATP2B3	492
ATP2B4	493
ATP2C1	27032
ATP2C2	9914
ATP5A1	498
ATP5B	506
ATP5C1	509
ATP5D	513
ATP5EP2	432369
ATP5F1	515
ATP5G1	516
ATP5G2	517
ATP5G3	518
ATP5H	10476
ATP5I	521
ATP5J2	9551
ATP5J	522
ATP6AP1	537
ATP6V0A1	535
ATP6V0C	527
ATP6V0D1	9114
ATP6V0D2	245972
ATP6V0E1	8992
ATP6V1A	523
ATP6V1B1	525
ATP6V1B2	526
ATP6V1C1	528
ATP6V1C2	245973
ATP6V1E2	90423
ATP6V1F	9296
ATP7A	538
ATP7B	540
ATP8A2	51761
ATP8B1	5205
ATP8B2	57198
ATP8B3	148229
ATP8B4	79895
ATP8B5P	158381
ATP9B	374868
ATPAF1	64756
ATPBD4	89978
ATRIP	84126
ATRN	8455
ATRX	546
ATR	545
ATXN10	25814
ATXN1L	342371
ATXN1	6310
ATXN2L	11273
ATXN2	6311
ATXN3	4287
ATXN7L2	127002
ATXN7L3B	552889
ATXN7L3	56970
ATXN7	6314
AUH	549
AUP1	550
AURKAIP1	54998
AUTS2	26053
AVEN	57099
AVIL	10677
AVL9	23080
AXIN1	8312
AXIN2	8313
AXL	558
AZGP1	563
AZI1	22994
AZI2	64343
AZIN1	51582
B2M	567
B3GALNT1	8706
B3GALNT2	148789
B3GALT2	8707
B3GALT4	8705
B3GALT6	126792
B3GAT2	135152
B3GAT3	26229
B3GNT1	11041
B3GNT5	84002
B3GNT6	192134
B3GNT8	374907
B3GNTL1	146712
B4GALNT3	283358
B4GALT2	8704
B4GALT3	8703
B4GALT4	8702
B4GALT6	9331
B4GALT7	11285
B9D2	80776
BAAT	570
BACE1	23621
BACE2	25825
BACH1	571
BAG2	9532
BAG4	9530
BAGE2	85319
BAHCC1	57597
BAHD1	22893
BAIAP2L1	55971
BAIAP3	8938
BAK1	578
BAMBI	25805
BANF1	8815
BANK1	55024
BANP	54971
BARD1	580
BASP1	10409
BAT1	7919
BAT2L1	84726
BAT2L2	23215
BAT2	7916
BATF2	116071
BATF3	55509
BATF	10538
BAZ1A	11177
BAZ1B	9031
BAZ2B	29994
BBOX1	8424
BBS12	166379
BBS1	582
BBS2	583
BBS9	27241
BCAM	4059
BCAP29	55973
BCAP31	10134
BCAS2	10286
BCAS4	55653
BCCIP	56647
BCDIN3D	144233
BCKDK	10295
BCL11B	64919
BCL2A1	597
BCL2L11	10018
BCL2L12	83596
BCL2L13	23786
BCL2L14	79370
BCL2L1	598
BCL2L2	599
BCL3	602
BCL7A	605
BCL7B	9275
BCL7C	9274
BCL9	607
BCMO1	53630
BCO2	83875
BCORL1	63035
BCR	613
BCS1L	617
BDH1	622
BDH2	56898
BDNFOS	497258
BDNF	627
BDP1	55814
BEND3	57673
BEND6	221336
BEND7	222389
BEST1	7439
BET1L	51272
BET1	10282
BEX1	55859
BEX2	84707
BEX4	56271
BEX5	340542
BFSP2	8419
BHLHA15	168620
BHLHB9	80823
BHLHE22	27319
BHLHE40	8553
BHLHE41	79365
BICC1	80114
BICD1	636
BICD2	23299
BID	637
BIK	638
BIN1	274
BIN2	51411
BIN3	55909
BIRC3	330
BIRC7	79444
BLCAP	10904
BLMH	642
BLNK	29760
BLOC1S1	2647
BLOC1S3	388552
BLVRA	644
BLZF1	8548
BMP15	9210
BMP1	649
BMP2K	55589
BMP4	652
BMP6	654
BMP8A	353500
BMP8B	656
BMPER	168667
BMPR1A	657
BMPR2	659
BMS1	9790
BNC2	54796
BNIP2	663
BNIP3L	665
BNIP3	664
BOD1L	259282
BOD1	91272
BOK	666
BOLA1	51027
BOLA2	552900
BOLA3	388962
BOP1	23246
BPHL	670
BPI	671
BPNT1	10380
BRAF	673
BRAP	8315
BRCA1	672
BRCA2	675
BRCC3	79184
BRD1	23774
BRD4	23476
BRD7	29117
BRD9	65980
BREA2	286076
BRF1	2972
BRF2	55290
BRI3BP	140707
BRI3	25798
BRIX1	55299
BRMS1L	84312
BRMS1	25855
BRP44L	51660
BRP44	25874
BRPF1	7862
BRWD3	254065
BST1	683
BTBD10	84280
BTBD12	84464
BTBD16	118663
BTBD18	643376
BTBD19	149478
BTBD2	55643
BTBD6	90135
BTBD8	284697
BTBD9	114781
BTC	685
BTD	686
BTF3L4	91408
BTF3	689
BTG2	7832
BTG3	10950
BTN2A1	11120
BTN2A2	10385
BTN3A1	11119
BTN3A2	11118
BTN3A3	10384
BUB3	9184
BUD31	8896
BYSL	705
BZRAP1	9256
BZW1	9689
BZW2	28969
C10orf105	414152
C10orf108	414235
C10orf118	55088
C10orf119	79892
C10orf11	83938
C10orf122	387718
C10orf12	26148
C10orf137	26098
C10orf18	54906
C10orf25	220979
C10orf26	54838
C10orf2	56652
C10orf32	119032
C10orf35	219738
C10orf41	100131213
C10orf46	143384
C10orf50	645528
C10orf53	282966
C10orf54	64115
C10orf55	414236
C10orf57	80195
C10orf58	84293
C10orf72	196740
C10orf76	79591
C10orf88	80007
C10orf93	255352
C11orf10	746
C11orf17	56672
C11orf1	64776
C11orf24	53838
C11orf31	280636
C11orf35	256329
C11orf48	79081
C11orf52	91894
C11orf54	28970
C11orf63	79864
C11orf65	160140
C11orf67	28971
C11orf70	85016
C11orf73	51501
C11orf74	119710
C11orf80	79703
C11orf82	220042
C11orf83	790955
C11orf84	144097
C11orf92	399948
C12orf10	60314
C12orf11	55726
C12orf23	90488
C12orf24	29902
C12orf26	84190
C12orf27	283460
C12orf29	91298
C12orf32	83695
C12orf34	84915
C12orf41	54934
C12orf42	374470
C12orf44	60673
C12orf45	121053
C12orf47	51275
C12orf49	79794
C12orf4	57102
C12orf50	160419
C12orf52	84934
C12orf53	196500
C12orf65	91574
C12orf66	144577
C12orf72	254013
C12orf73	728568
C12orf75	387882
C13orf18	80183
C13orf1	57213
C13orf27	93081
C13orf31	144811
C13orf33	84935
C13orf34	79866
C13orf37	440145
C14orf101	54916
C14orf104	55172
C14orf119	55017
C14orf126	112487
C14orf128	84837
C14orf129	51527
C14orf138	79609
C14orf143	90141
C14orf145	145508
C14orf149	112849
C14orf153	84334
C14orf156	81892
C14orf159	80017
C14orf166B	145497
C14orf166	51637
C14orf169	79697
C14orf176	643382
C14orf178	283579
C14orf181	400223
C14orf28	122525
C14orf2	9556
C14orf33	100129075
C14orf37	145407
C14orf43	91748
C14orf45	80127
C14orf48	256369
C14orf49	161176
C14orf50	145376
C14orf72	145200
C14orf80	283643
C15orf17	57184
C15orf23	90417
C15orf27	123591
C15orf29	79768
C15orf34	80072
C15orf37	283687
C15orf38	348110
C15orf40	123207
C15orf41	84529
C15orf44	81556
C15orf51	196968
C15orf52	388115
C15orf54	400360
C15orf55	256646
C15orf56	644809
C15orf57	90416
C15orf5	81698
C15orf61	145853
C15orf62	643338
C15orf63	25764
C16orf13	84326
C16orf42	115939
C16orf45	89927
C16orf46	123775
C16orf48	84080
C16orf52	730094
C16orf53	79447
C16orf54	283897
C16orf57	79650
C16orf5	29965
C16orf61	56942
C16orf62	57020
C16orf63	123811
C16orf68	79091
C16orf70	80262
C16orf7	9605
C16orf80	29105
C16orf86	388284
C16orf87	388272
C16orf88	400506
C16orf91	283951
C17orf100	388327
C17orf103	256302
C17orf104	284071
C17orf106	100134934
C17orf108	201229
C17orf28	283987
C17orf37	84299
C17orf42	79736
C17orf47	284083
C17orf50	146853
C17orf55	284185
C17orf56	146705
C17orf58	284018
C17orf59	54785
C17orf60	284021
C17orf61	254863
C17orf62	79415
C17orf65	339201
C17orf68	80169
C17orf69	147081
C17orf70	80233
C17orf71	55181
C17orf74	201243
C17orf75	64149
C17orf76	388341
C17orf80	55028
C17orf81	23587
C17orf86	654434
C17orf89	284184
C17orf90	339229
C17orf91	84981
C17orf95	124512
C17orf96	100170841
C17orf97	400566
C18orf10	25941
C18orf16	147429
C18orf18	147525
C18orf19	125228
C18orf1	753
C18orf21	83608
C18orf25	147339
C18orf32	497661
C18orf45	85019
C18orf54	162681
C18orf55	29090
C19orf12	83636
C19orf21	126353
C19orf22	91300
C19orf23	148046
C19orf24	55009
C19orf26	255057
C19orf28	126321
C19orf29	58509
C19orf2	8725
C19orf36	113177
C19orf38	255809
C19orf40	91442
C19orf44	84167
C19orf47	126526
C19orf48	84798
C19orf50	79036
C19orf51	352909
C19orf52	90580
C19orf53	28974
C19orf55	148137
C19orf57	79173
C19orf60	55049
C19orf61	56006
C19orf62	29086
C19orf63	284361
C19orf66	55337
C19orf73	55150
C1D	10438
C1GALT1	56913
C1QA	712
C1QBP	708
C1QB	713
C1QC	714
C1QL3	389941
C1QTNF6	114904
C1QTNF9	338872
C1RL	51279
C1orf101	257044
C1orf103	55791
C1orf104	284618
C1orf106	55765
C1orf107	27042
C1orf109	54955
C1orf110	339512
C1orf112	55732
C1orf113	79729
C1orf115	79762
C1orf122	127687
C1orf123	54987
C1orf124	83932
C1orf126	200197
C1orf127	148345
C1orf128	57095
C1orf131	128061
C1orf151	440574
C1orf152	767846
C1orf156	92342
C1orf159	54991
C1orf163	65260
C1orf170	84808
C1orf172	126695
C1orf174	339448
C1orf177	163747
C1orf183	55924
C1orf186	440712
C1orf187	374946
C1orf198	84886
C1orf200	644997
C1orf203	84852
C1orf210	149466
C1orf213	148898
C1orf216	127703
C1orf21	81563
C1orf220	400798
C1orf226	400793
C1orf228	339541
C1orf31	388753
C1orf35	79169
C1orf38	9473
C1orf43	25912
C1orf51	148523
C1orf52	148423
C1orf53	388722
C1orf54	79630
C1orf56	54964
C1orf57	84284
C1orf58	148362
C1orf59	113802
C1orf63	57035
C1orf69	200205
C1orf77	26097
C1orf85	112770
C1orf86	199990
C1orf91	56063
C1orf96	126731
C1orf97	84791
C1orf9	51430
C20orf103	24141
C20orf108	116151
C20orf111	51526
C20orf114	92747
C20orf117	140710
C20orf11	54994
C20orf123	128506
C20orf12	55184
C20orf132	140699
C20orf134	170487
C20orf144	128864
C20orf165	128497
C20orf177	63939
C20orf194	25943
C20orf195	79025
C20orf196	149840
C20orf197	284756
C20orf199	441951
C20orf200	253868
C20orf20	55257
C20orf24	55969
C20orf27	54976
C20orf29	55317
C20orf30	29058
C20orf3	57136
C20orf46	55321
C20orf54	113278
C20orf72	92667
C20orf7	79133
C20orf94	128710
C20orf96	140680
C21orf119	84996
C21orf121	150142
C21orf122	728039
C21orf129	150135
C21orf29	54084
C21orf2	755
C21orf34	388815
C21orf45	54069
C21orf49	54067
C21orf56	84221
C21orf63	59271
C21orf67	84536
C21orf70	85395
C21orf71	282566
C21orf7	56911
C21orf81	391267
C21orf82	114036
C21orf90	114043
C21orf91	54149
C22orf13	83606
C22orf25	128989
C22orf26	55267
C22orf27	150291
C22orf28	51493
C22orf29	79680
C22orf30	253143
C22orf32	91689
C22orf39	128977
C22orf40	150383
C22orf41	644186
C22orf9	23313
C2CD2L	9854
C2CD4B	388125
C2CD4D	100191040
C2orf15	150590
C2orf16	84226
C2orf24	27013
C2orf27A	29798
C2orf28	51374
C2orf29	55571
C2orf34	79823
C2orf3	6936
C2orf42	54980
C2orf43	60526
C2orf44	80304
C2orf47	79568
C2orf49	79074
C2orf52	151477
C2orf54	79919
C2orf55	343990
C2orf56	55471
C2orf60	129450
C2orf64	493753
C2orf66	401027
C2orf67	151050
C2orf68	388969
C2orf69	205327
C2orf71	388939
C2orf72	257407
C2orf74	339804
C2orf76	130355
C2orf7	84279
C2orf81	388963
C2orf82	389084
C2orf84	653140
C2orf85	285093
C2orf86	51057
C2orf89	129293
C3AR1	719
C3orf10	55845
C3orf14	57415
C3orf16	389161
C3orf17	25871
C3orf18	51161
C3orf19	51244
C3orf1	51300
C3orf21	152002
C3orf23	285343
C3orf26	84319
C3orf30	152405
C3orf34	84984
C3orf36	80111
C3orf37	56941
C3orf39	84892
C3orf42	84657
C3orf43	255798
C3orf45	132228
C3orf49	132200
C3orf58	205428
C3orf62	375341
C3orf63	23272
C3orf64	285203
C3orf65	646600
C3orf67	200844
C3	718
C4A	720
C4BPB	725
C4orf12	404201
C4orf14	84273
C4orf19	55286
C4orf21	55345
C4orf32	132720
C4orf33	132321
C4orf34	201895
C4orf36	132989
C4orf38	152641
C4orf3	401152
C4orf41	60684
C4orf43	55319
C4orf44	345222
C4orf46	201725
C4orf47	441054
C4orf48	401115
C4orf49	84709
C4orf50	389197
C5orf13	9315
C5orf22	55322
C5orf23	79614
C5orf24	134553
C5orf28	64417
C5orf30	90355
C5orf32	84418
C5orf33	133686
C5orf36	285600
C5orf41	153222
C5orf43	643155
C5orf45	51149
C5orf47	133491
C5orf51	285636
C5orf53	492311
C5orf54	63920
C5orf55	116349
C5orf56	441108
C5orf58	133874
C5orf60	285679
C6orf105	84830
C6orf108	10591
C6orf114	85411
C6orf115	58527
C6orf123	26238
C6orf125	84300
C6orf129	154467
C6orf130	221443
C6orf132	647024
C6orf134	79969
C6orf136	221545
C6orf138	442213
C6orf145	221749
C6orf147	387097
C6orf150	115004
C6orf153	88745
C6orf162	57150
C6orf167	253714
C6orf168	84553
C6orf170	221322
C6orf182	285753
C6orf192	116843
C6orf195	154386
C6orf201	404220
C6orf203	51250
C6orf204	387119
C6orf211	79624
C6orf217	100131814
C6orf225	619208
C6orf27	80737
C6orf41	100133205
C6orf52	347744
C6orf57	135154
C6orf59	79992
C6orf62	81688
C6orf72	116254
C6orf81	221481
C6orf89	221477
C7orf10	79783
C7orf11	136647
C7orf13	129790
C7orf23	79161
C7orf25	79020
C7orf27	221927
C7orf28A	51622
C7orf28B	221960
C7orf29	113763
C7orf30	115416
C7orf36	57002
C7orf40	285958
C7orf41	222166
C7orf43	55262
C7orf44	55744
C7orf47	221908
C7orf49	78996
C7orf51	222950
C7orf59	389541
C7orf60	154743
C7orf61	402573
C7orf63	79846
C7orf64	84060
C7orf68	29923
C7orf70	84792
C8A	731
C8ORFK29	340393
C8orf30A	51236
C8orf33	65265
C8orf38	137682
C8orf39	55472
C8orf40	114926
C8orf41	80185
C8orf42	157695
C8orf44	56260
C8orf45	157777
C8orf46	254778
C8orf48	157773
C8orf4	56892
C8orf51	78998
C8orf55	51337
C8orf58	541565
C8orf59	401466
C8orf73	642475
C8orf75	619351
C8orf76	84933
C8orf77	286103
C8orf79	57604
C8orf83	286144
C8orf84	157869
C9orf102	375748
C9orf103	414328
C9orf114	51490
C9orf116	138162
C9orf119	375757
C9orf122	158228
C9orf125	84302
C9orf128	392307
C9orf130	100128782
C9orf131	138724
C9orf142	286257
C9orf150	286343
C9orf153	389766
C9orf156	51531
C9orf163	158055
C9orf167	54863
C9orf16	79095
C9orf170	401535
C9orf172	389813
C9orf21	195827
C9orf23	138716
C9orf30	91283
C9orf37	85026
C9orf3	84909
C9orf40	55071
C9orf41	138199
C9orf43	257169
C9orf44	158314
C9orf46	55848
C9orf5	23731
C9orf64	84267
C9orf66	157983
C9orf68	55064
C9orf69	90120
C9orf6	54942
C9orf78	51759
C9orf7	11094
C9orf85	138241
C9orf89	84270
C9orf98	158067
C9orf9	11092
CA10	56934
CA13	377677
CA2	760
CA5BP	340591
CA5B	11238
CAB39L	81617
CAB39	51719
CABC1	56997
CABLES2	81928
CABP1	9478
CABP4	57010
CABP7	164633
CACHD1	57685
CACNA1A	773
CACNA1C	775
CACNA1H	8912
CACNA1I	8911
CACNA2D1	781
CACNA2D3	55799
CACNA2D4	93589
CACNB1	782
CACNB2	783
CACNB3	784
CACNB4	785
CACNG1	786
CACNG4	27092
CACYBP	27101
CADM3	57863
CADM4	199731
CADPS2	93664
CAD	790
CALB2	794
CALCOCO1	57658
CALCOCO2	10241
CALD1	800
CALHM2	51063
CALHM3	119395
CALM1	801
CALML4	91860
CALR3	125972
CALR	811
CALU	813
CAMK1G	57172
CAMK1	8536
CAMK2A	815
CAMK2D	817
CAMK2N1	55450
CAMKK2	10645
CAMLG	819
CAMSAP1	157922
CAMTA2	23125
CAND1	55832
CANT1	124583
CAPG	822
CAPN11	11131
CAPN12	147968
CAPN1	823
CAPN2	824
CAPN3	825
CAPRIN1	4076
CAPS2	84698
CAPS	828
CAPZA1	829
CAPZA2	830
CAPZA3	93661
CARD11	84433
CARD16	114769
CARD6	84674
CARD8	22900
CARD9	64170
CARM1	10498
CARNS1	57571
CARS	833
CASC2	255082
CASC4	113201
CASD1	64921
CASKIN2	57513
CASK	8573
CASP10	843
CASP1	834
CASP2	835
CASP3	836
CASP4	837
CASP5	838
CASP6	839
CASP8AP2	9994
CAST	831
CASZ1	54897
CATSPER1	117144
CATSPER2P1	440278
CATSPER2	117155
CATSPERB	79820
CATSPERG	57828
CAV2	858
CBARA1	10367
CBFA2T2	9139
CBFA2T3	863
CBFB	865
CBLB	868
CBLL1	79872
CBLN1	869
CBL	867
CBR1	873
CBS	875
CBWD2	150472
CBWD3	445571
CBWD6	644019
CBX1	10951
CBX3	11335
CBX4	8535
CBX5	23468
CBX7	23492
CBX8	57332
CC2D1A	54862
CC2D1B	200014
CC2D2A	57545
CC2D2B	387707
CCAR1	55749
CCBL1	883
CCDC101	112869
CCDC102B	79839
CCDC103	388389
CCDC107	203260
CCDC113	29070
CCDC114	93233
CCDC117	150275
CCDC11	220136
CCDC120	90060
CCDC121	79635
CCDC123	84902
CCDC124	115098
CCDC125	202243
CCDC127	133957
CCDC129	223075
CCDC12	151903
CCDC130	81576
CCDC134	79879
CCDC136	64753
CCDC137	339230
CCDC138	165055
CCDC142	84865
CCDC144C	348254
CCDC146	57639
CCDC149	91050
CCDC14	64770
CCDC151	115948
CCDC152	100129792
CCDC153	283152
CCDC154	645811
CCDC155	147872
CCDC157	550631
CCDC159	126075
CCDC15	80071
CCDC163P	126661
CCDC18	343099
CCDC21	64793
CCDC23	374969
CCDC24	149473
CCDC28A	25901
CCDC28B	79140
CCDC30	728621
CCDC34	91057
CCDC36	339834
CCDC39	339829
CCDC40	55036
CCDC41	51134
CCDC42	146849
CCDC43	124808
CCDC45	90799
CCDC46	201134
CCDC50	152137
CCDC51	79714
CCDC52	152185
CCDC54	84692
CCDC55	84081
CCDC56	28958
CCDC58	131076
CCDC59	29080
CCDC60	160777
CCDC64	92558
CCDC66	285331
CCDC71	64925
CCDC76	54482
CCDC77	84318
CCDC78	124093
CCDC82	79780
CCDC85C	317762
CCDC86	79080
CCDC87	55231
CCDC88A	55704
CCDC88B	283234
CCDC89	220388
CCDC90A	63933
CCDC90B	60492
CCDC91	55297
CCDC92	80212
CCDC93	54520
CCDC96	257236
CCDC99	54908
CCHCR1	54535
CCIN	881
CCL13	6357
CCL15	6359
CCL17	6361
CCL18	6362
CCL21	6366
CCL28	56477
CCL3	6348
CCL4L2	388372
CCL4	6351
CCL7	6354
CCM2	83605
CCNA1	8900
CCNB1IP1	57820
CCNC	892
CCND3	896
CCNDBP1	23582
CCNG1	900
CCNH	902
CCNI2	645121
CCNI	10983
CCNJL	79616
CCNK	8812
CCNL2	81669
CCNO	10309
CCNT1	904
CCNT2	905
CCNYL1	151195
CCNY	219771
CCPG1	9236
CCR1	1230
CCR2	729230
CCR4	1233
CCR5	1234
CCR6	1235
CCR8	1237
CCR9	10803
CCS	9973
CCT2	10576
CCT3	7203
CCT4	10575
CCT5	22948
CCT6A	908
CCT6P1	643253
CCT7	10574
CCT8	10694
CD109	135228
CD14	929
CD151	977
CD160	11126
CD163	9332
CD164L2	388611
CD177	57126
CD19	930
CD1A	909
CD1B	910
CD1C	911
CD1D	912
CD1E	913
CD200R1	131450
CD209	30835
CD226	10666
CD22	933
CD244	51744
CD247	919
CD24	100133941
CD276	80381
CD2	914
CD300A	11314
CD300LB	124599
CD320	51293
CD37	951
CD3EAP	10849
CD3E	916
CD3G	917
CD47	961
CD48	962
CD4	920
CD53	963
CD58	965
CD59	966
CD5	921
CD63	967
CD68	968
CD6	923
CD70	970
CD74	972
CD80	941
CD81	975
CD84	8832
CD86	942
CD96	10225
CD99L2	83692
CD9	928
CDADC1	81602
CDAN1	146059
CDC123	8872
CDC14A	8556
CDC14B	8555
CDC23	8697
CDC25B	994
CDC26	246184
CDC27	996
CDC34	997
CDC37L1	55664
CDC40	51362
CDC42BPA	8476
CDC42BPB	9578
CDC42EP1	11135
CDC42EP2	10435
CDC42SE1	56882
CDC42SE2	56990
CDC5L	988
CDC73	79577
CDC7	8317
CDCA7L	55536
CDCP1	64866
CDCP2	200008
CDH10	1008
CDH11	1009
CDH15	1013
CDH17	1015
CDH19	28513
CDH1	999
CDH23	64072
CDH24	64403
CDH7	1005
CDK12	51755
CDK13	8621
CDK14	5218
CDK16	5127
CDK17	5128
CDK20	23552
CDK2AP1	8099
CDK2	1017
CDK3	1018
CDK4	1019
CDK5R1	8851
CDK5RAP1	51654
CDK5RAP2	55755
CDK5RAP3	80279
CDK5	1020
CDK6	1021
CDK7	1022
CDK8	1024
CDKAL1	54901
CDKL1	8814
CDKL3	51265
CDKL5	6792
CDKN1A	1026
CDKN1C	1028
CDKN2AIPNL	91368
CDKN2BAS	100048912
CDKN2B	1030
CDKN2C	1031
CDON	50937
CDR1	1038
CDR2	1039
CDRT1	374286
CDS1	1040
CDSN	1041
CDYL	9425
CEACAM19	56971
CEACAM1	634
CEACAM3	1084
CEACAM6	4680
CEBPB	1051
CEBPD	1052
CEBPE	1053
CEBPG	1054
CEBPZ	10153
CECR1	51816
CECR4	100130717
CECR5	27440
CELF1	10658
CELF3	11189
CELF5	60680
CELSR1	9620
CELSR3	1951
CEND1	51286
CENPBD1	92806
CENPB	1059
CENPJ	55835
CENPL	91687
CENPN	55839
CENPO	79172
CENPP	401541
CENPQ	55166
CENPT	80152
CENPV	201161
CEP110	11064
CEP120	153241
CEP135	9662
CEP152	22995
CEP170L	645455
CEP170	9859
CEP192	55125
CEP250	11190
CEP57	9702
CEP63	80254
CEP70	80321
CEP72	55722
CEP76	79959
CEP78	84131
CEP97	79598
CEPT1	10390
CERCAM	51148
CERKL	375298
CERK	64781
CES1	1066
CES4	51716
CFHR1	3078
CFHR3	10878
CFH	3075
CFI	3426
CFL1	1072
CFL2	1073
CFLAR	8837
CGGBP1	8545
CGN	57530
CGRRF1	10668
CH25H	9023
CHAC1	79094
CHAC2	494143
CHADL	150356
CHAF1A	10036
CHAF1B	8208
CHCHD10	400916
CHCHD1	118487
CHCHD2	51142
CHCHD3	54927
CHCHD5	84269
CHCHD6	84303
CHCHD8	51287
CHD1L	9557
CHD1	1105
CHD2	1106
CHD4	1108
CHD6	84181
CHD9	80205
CHDH	55349
CHEK2	11200
CHERP	10523
CHIC1	53344
CHID1	66005
CHIT1	1118
CHKA	1119
CHKB-CPT1B	386593
CHML	1122
CHMP1A	5119
CHMP2B	25978
CHMP4A	29082
CHMP4C	92421
CHMP6	79643
CHMP7	91782
CHN1	1123
CHN2	1124
CHORDC1	26973
CHPF2	54480
CHPF	79586
CHPT1	56994
CHP	11261
CHRAC1	54108
CHRFAM7A	89832
CHRM3	1131
CHRM5	1133
CHRNA10	57053
CHRNA3	1136
CHRNA7	1139
CHST13	166012
CHST14	113189
CHST1	8534
CHST2	9435
CHST3	9469
CHST6	4166
CHST7	56548
CHST8	64377
CHSY1	22856
CHTF18	63922
CHURC1	91612
CIAO1	9391
CIAPIN1	57019
CIB1	10519
CIB2	10518
CIITA	4261
CILP	8483
CINP	51550
CIR1	9541
CIRBP	1153
CIRH1A	84916
CISD1	55847
CISD2	493856
CISH	1154
CITED1	4435
CITED4	163732
CIT	11113
CKAP2	26586
CKAP4	10970
CKAP5	9793
CKB	1152
CKMT2	1160
CKM	1158
CKS2	1164
CLASP1	23332
CLASP2	23122
CLCC1	23155
CLCF1	23529
CLCN1	1180
CLCN2	1181
CLCN4	1183
CLCN6	1185
CLCNKB	1188
CLC	1178
CLDN12	9069
CLDN14	23562
CLDN16	10686
CLDN23	137075
CLDN2	9075
CLDN4	1364
CLDN6	9074
CLDND1	56650
CLDND2	125875
CLEC10A	10462
CLEC12B	387837
CLEC16A	23274
CLEC17A	388512
CLEC18A	348174
CLEC18B	497190
CLEC18C	283971
CLEC1A	51267
CLEC2D	29121
CLEC4A	50856
CLEC4C	170482
[truncated: 8,686 more rows]
