# Supplementary material for: NF-YA Overexpression in Lung Cancer: LUSC
Source: Genes (Basel). 2019 Nov 17;10(11):937. doi: 10.3390/genes10110937 (PMC6895822; doi:10.3390/genes10110937)
Supplement: Supplementary file 1 [file genes-10-00937-s001.zip › supplementary 3/Table_3.xlsx]

## Sheet: subtypes_LUSC
code	subtype
TCGA18340601A01R098007	basal
TCGA18340701A01R098007	classical
TCGA18340801A01R098007	classical
TCGA18340901A01R098007	secretory
TCGA18341001A01R098007	secretory
TCGA18341101A01R098007	classical
TCGA18341201A01R098007	classical
TCGA18341401A01R098007	basal
TCGA18341501A01R098007	classical
TCGA18341601A01R098007	classical
TCGA18341701A01R144307	secretory
TCGA18341901A01R098007	basal
TCGA18342101A01R098007	basal
TCGA18408301A01R110007	classical
TCGA18408601A01R110007	classical
TCGA18472101A01R144307	classical
TCGA18559201A01R163507	classical
TCGA18559501A01R163507	classical
TCGA21107001A01R069207	basal
TCGA21107101A01R069207	classical
TCGA21107201A01R069207	classical
TCGA21107501A01R069207	classical
TCGA21107601A02R069207	secretory
TCGA21107701A01R069207	classical
TCGA21107801A01R069207	primitive
TCGA21107901A01R069207	basal
TCGA21108001A01R069207	basal
TCGA21108101A01R069207	basal
TCGA21108201A01R069207	basal
TCGA21108301A01R069207	primitive
TCGA21578201A01R163507	basal
TCGA21578301A41R218707	primitive
TCGA21578401A01R163507	basal
TCGA21578601A01R163507	basal
TCGA21578701A01R163507	secretory
TCGA21A5DI01A31RA26W07	basal
TCGA22094001A01R069207	secretory
TCGA22094401A01R069207	classical
TCGA22100001A01RA32Z07	secretory
TCGA22100201A01R069207	secretory
TCGA22100501A01R069207	secretory
TCGA22101101A01R069207	basal
TCGA22101201A01R069207	classical
TCGA22101601A01R069207	secretory
TCGA22101701A01R069207	secretory
TCGA22459101A01R120107	primitive
TCGA22459311A01R182007	normal
TCGA22459301A21R182007	primitive
TCGA22459401A01R120107	secretory
TCGA22459501A01R120107	basal
TCGA22459601A01R120107	secretory
TCGA22459901A01R144307	primitive
TCGA22460101A01R144307	classical
TCGA22460401A01R120107	classical
TCGA22460501A21R212507	basal
TCGA22460701A01R120107	basal
TCGA22460911A01R212507	normal
TCGA22460901A21R212507	secretory
TCGA22461301A01R144307	classical
TCGA22547111A01R163507	normal
TCGA22547101A01R163507	classical
TCGA22547211A11R163507	normal
TCGA22547201A01R163507	basal
TCGA22547301A01R163507	classical
TCGA22547401A01R163507	classical
TCGA22547701A01R163507	classical
TCGA22547811A11R163507	normal
TCGA22547801A01R163507	secretory
TCGA22547901A31R194907	classical
TCGA22548001A01R163507	secretory
TCGA22548111A01R194907	normal
TCGA22548101A31R194907	primitive
TCGA22548211A01R163507	normal
TCGA22548201A01R163507	classical
TCGA22548311A11R182007	normal
TCGA22548301A01R182007	primitive
TCGA22548501A01R163507	classical
TCGA22548911A01R163507	normal
TCGA22548901A01R163507	secretory
TCGA22549111A01R185807	normal
TCGA22549101A01R163507	classical
TCGA22549201A01R163507	secretory
TCGA22A5C401A12RA27Q07	primitive
TCGA33453201A01R120107	classical
TCGA33453301A01R120107	primitive
TCGA33453801A01R120107	classical
TCGA33454701A01R120107	basal
TCGA33456601A01R144307	secretory
TCGA33458201A01R144307	basal
TCGA33458301A01R144307	classical
TCGA33458601A01R144307	classical
TCGA33458711A01R212507	normal
TCGA33458701A11R212507	primitive
TCGA33458901A01R144307	basal
TCGA33673711A01R182007	normal
TCGA33673701A11R182007	secretory
TCGA33673801A11R194907	primitive
TCGA33A4WN01A11RA26207	classical
TCGA33A5GW01A11RA27Q07	classical
TCGA33AAS801A11RA40507	classical
TCGA33AASB01A11RA40507	primitive
TCGA33AASD01A11RA40507	classical
TCGA33AASI01A22RA40507	secretory
TCGA33AASJ01A11RA40507	classical
TCGA33AASL01A11RA40507	classical
TCGA34259601A01R085107	classical
TCGA34260001A01R085107	basal
TCGA34260801A02R085107	secretory
TCGA34523101A21R182007	primitive
TCGA34523201A21R182007	basal
TCGA34523401A01R163507	secretory
TCGA34523601A21R182007	classical
TCGA34523901A21R182007	secretory
TCGA34524001A01R144307	classical
TCGA34524101A01R144307	basal
TCGA34592701A11R182007	primitive
TCGA34592801A11R182007	secretory
TCGA34592901A11R182007	primitive
TCGA34710711A01R194907	normal
TCGA34710701A11R194907	classical
TCGA34845411A01R232607	normal
TCGA34845401A11R232607	basal
TCGA34845501A11R232607	basal
TCGA34845601A21R232607	classical
TCGA34A5IX01A12RA27Q07	basal
TCGA37378301A01R120107	basal
TCGA37378901A01R098007	basal
TCGA37379201A01R098007	secretory
TCGA37412901A01R110007	primitive
TCGA37413001A01R110007	secretory
TCGA37413201A01R110007	primitive
TCGA37413301A01R110007	classical
TCGA37413501A01R110007	primitive
TCGA37414101A02R110007	primitive
TCGA37581901A01R163507	primitive
TCGA37A5EL01A11RA26W07	basal
TCGA37A5EM01A21RA27Q07	basal
TCGA37A5EN01A21RA26W07	classical
TCGA39501101A01R144307	secretory
TCGA39501601A01R144307	classical
TCGA39501901A01R182007	classical
TCGA39502101A01R144307	classical
TCGA39502201A21R182007	secretory
TCGA39502401A21R182007	basal
TCGA39502701A21R182007	classical
TCGA39502801A01R144307	basal
TCGA39502901A01R144307	basal
TCGA39503001A01R144307	secretory
TCGA39503101A01R144307	basal
TCGA39503401A01R144307	primitive
TCGA39503501A01R144307	secretory
TCGA39503601A01R144307	classical
TCGA39503701A01R144307	classical
TCGA39503901A01R144307	basal
TCGA39504011A01R212507	normal
TCGA39504001A21R212507	primitive
TCGA43257601A01RA32Z07	secretory
TCGA43257801A01R085107	primitive
TCGA43258101A01R085107	secretory
TCGA43339411A01R175807	normal
TCGA43339401A01R098007	classical
TCGA43392001A01R098007	basal
TCGA43566801A01R163507	secretory
TCGA43567011A01R212507	normal
TCGA43567001A21R212507	basal
TCGA43614311A01R182007	normal
TCGA43614301A11R182007	primitive
TCGA43664711A01R182007	normal
TCGA43664701A11R182007	secretory
TCGA43677001A11R182007	classical
TCGA43677111A01R182007	normal
TCGA43677101A11R182007	basal
TCGA43677311A01R194907	normal
TCGA43677301A41R194907	secretory
TCGA43765601A11R212507	primitive
TCGA43765711A01R212507	normal
TCGA43765701A31R212507	primitive
TCGA43765811A01R212507	normal
TCGA43765801A11R212507	primitive
TCGA43811501A11R224707	secretory
TCGA43811601A11R224707	primitive
TCGA43811801A11R240307	basal
TCGA43A47401A11RA24H07	classical
TCGA43A47501A11RA24H07	primitive
TCGA43A56U01A11RA26W07	basal
TCGA43A56V01A11RA26W07	basal
TCGA46376501A01R098007	classical
TCGA46376601A01R098007	secretory
TCGA46376701A01R098007	secretory
TCGA46376801A01R098007	primitive
TCGA46376901A01R098007	secretory
TCGA46602501A11R182007	classical
TCGA46602601A11R182007	primitive
TCGA51407911A01R175807	normal
TCGA51407901A01R110007	classical
TCGA51408011A01R175807	normal
TCGA51408001A01R110007	classical
TCGA51408111A01R175807	normal
TCGA51408101A01R110007	classical
TCGA51686701A11R204507	classical
TCGA52762201A11R212507	classical
TCGA52780901A21R212507	primitive
TCGA52781001A11R212507	basal
TCGA52781101A11R212507	basal
TCGA52781201A11R212507	secretory
TCGA56162201A01R069207	classical
TCGA56589701A11R163507	basal
TCGA56589801A11R163507	classical
TCGA56654501A11R182007	secretory
TCGA56654601A11R182007	secretory
TCGA56722101A11R204507	classical
TCGA56722211A01R204507	normal
TCGA56722201A11R204507	primitive
TCGA56722301A11R204507	primitive
TCGA56757911A01R204507	normal
TCGA56757901A11R204507	classical
TCGA56758011A01R204507	normal
TCGA56758001A11R204507	basal
TCGA56758211A01R204507	normal
TCGA56758201A11R204507	classical
TCGA56773011A01R212507	normal
TCGA56773001A11R212507	classical
TCGA56773111A01R212507	normal
TCGA56773101A11R212507	basal
TCGA56782201A11R212507	basal
TCGA56782311A01R224707	normal
TCGA56782301B11R224707	classical
TCGA56808211A01R224707	normal
TCGA56808201A11R224707	basal
TCGA56808311A01R224707	normal
TCGA56808301A11R224707	primitive
TCGA56820111A01R224707	normal
TCGA56820101A11R224707	secretory
TCGA56830401A11R232607	basal
TCGA56830501A11R229607	classical
TCGA56830701A11R229607	primitive
TCGA56830801A11R229607	classical
TCGA56830911A01R229607	normal
TCGA56830901A11R229607	secretory
TCGA56850301A11R240307	basal
TCGA56850401A11R240307	classical
TCGA56862201A11R240307	basal
TCGA56862311A01RA28V07	normal
TCGA56862301A11RA28V07	secretory
TCGA56862401A11R240307	secretory
TCGA56862501A11R240307	secretory
TCGA56862601A11R240307	basal
TCGA56862801A11R240307	secretory
TCGA56862901A11R240307	basal
TCGA56A49D01A11RA24H07	secretory
TCGA56A4BW01A11RA24H07	basal
TCGA56A4BX01A11RA24H07	classical
TCGA56A4BY01A11RA24H07	classical
TCGA56A4ZJ01A11RA26207	secretory
TCGA56A4ZK01A11RA26207	classical
TCGA56A5DR01A11RA27Q07	basal
TCGA56A5DS01A11RA27Q07	basal
TCGA56A62T01A11RA40507	classical
TCGA58838611A01R229607	normal
TCGA58838601A11R229607	secretory
TCGA58838701A11R229607	primitive
TCGA58838801A11R232607	primitive
TCGA58839001A11R232607	primitive
TCGA58839101A11R232607	classical
TCGA58839201A11R232607	classical
TCGA58839301A11R232607	secretory
TCGA58A46J01A11RA24H07	basal
TCGA58A46K01A11RA24H07	classical
TCGA58A46L01A11RA24H07	classical
TCGA58A46M01A11RA24H07	classical
TCGA58A46N01A11RA24H07	classical
TCGA60269501A01R085107	primitive
TCGA60269601A01R085107	secretory
TCGA60269701A11R212507	secretory
TCGA60269801A01R085107	secretory
TCGA60270301A11R204507	secretory
TCGA60270401A11R204507	secretory
TCGA60270601A01R085107	primitive
TCGA60270701A01R085107	basal
TCGA60270801A01R085107	basal
TCGA60270911A01R182007	normal
TCGA60270901A21R182007	secretory
TCGA60271001A01R085107	classical
TCGA60271101A01R085107	classical
TCGA60271201A01R085107	secretory
TCGA60271301A01R085107	primitive
TCGA60271401A01R085107	secretory
TCGA60271501A01R085107	secretory
TCGA60271601A01R085107	basal
TCGA60271901A01R085107	primitive
TCGA60272001A01R085107	basal
TCGA60272101A01R085107	basal
TCGA60272201A01R085107	classical
TCGA60272301A01R085107	classical
TCGA60272401A01R085107	basal
TCGA60272501A01R120107	secretory
TCGA60272601A01R085107	primitive
TCGA63512801A01R144307	classical
TCGA63513101A01R144307	primitive
TCGA63620201A11R182007	secretory
TCGA63702001A11R194907	basal
TCGA63702101A11R194907	basal
TCGA63702201A11R194907	secretory
TCGA63702301A11R194907	primitive
TCGA63A5M901A11RA26W07	classical
TCGA63A5MB01A11RA26W07	classical
TCGA63A5MG01A12RA27Q07	basal
TCGA63A5MH01A12RA27Q07	basal
TCGA63A5MI01A12RA27Q07	basal
TCGA63A5MJ01A11RA27Q07	classical
TCGA63A5ML01A31RA27Q07	classical
TCGA63A5MM01A11RA26W07	secretory
TCGA63A5MN01A22RA27Q07	secretory
TCGA63A5MP01A11RA26W07	classical
TCGA63A5MR01A31RA27Q07	basal
TCGA63A5MS01A11RA26W07	secretory
TCGA63A5MT01A21RA26W07	secretory
TCGA63A5MU01A11RA26W07	classical
TCGA63A5MV01A21RA26W07	basal
TCGA63A5MW01A11RA26W07	primitive
TCGA63A5MY01A11RA26W07	classical
TCGA66272701A01R098007	classical
TCGA66273401A01R098007	basal
TCGA66273701A01R098007	classical
TCGA66274201A01R098007	basal
TCGA66274401A01R098007	secretory
TCGA66275301A01R098007	secretory
TCGA66275401A01R098007	primitive
TCGA66275501A01R085107	secretory
TCGA66275601A01R085107	primitive
TCGA66275701A01R085107	primitive
TCGA66275801A02R085107	classical
TCGA66275901A01R085107	classical
TCGA66276301A01R085107	basal
TCGA66276501A01R085107	basal
TCGA66276601A01R085107	classical
TCGA66276701A01R085107	secretory
TCGA66276801A01R085107	basal
TCGA66276901A02R085107	secretory
TCGA66277001A01R085107	classical
TCGA66277101A01R098007	basal
TCGA66277301A01R120107	basal
TCGA66277701A01R120107	secretory
TCGA66277801A02R085107	basal
TCGA66278001A01R085107	basal
TCGA66278101A01R085107	basal
TCGA66278201A01R085107	basal
TCGA66278301A01R120107	classical
TCGA66278501A01R085107	secretory
TCGA66278601A01R085107	secretory
TCGA66278701A01R098007	classical
TCGA66278801A01R098007	basal
TCGA66278901A01R098007	secretory
TCGA66279001A01R098007	secretory
TCGA66279101A01R098007	classical
TCGA66279201A01R098007	classical
TCGA66279301A01R120107	primitive
TCGA66279401A01R120107	classical
TCGA66279501A02R098007	classical
TCGA66280001A01R120107	classical
TCGA68775501A11R212507	classical
TCGA68775601A11R212507	classical
TCGA68775701B11R229607	basal
TCGA68825001A11R229607	secretory
TCGA68825101A11R229607	primitive
TCGA68A59I01A11RA26207	basal
TCGA68A59J01A21RA26W07	classical
TCGA6AAB4901A12RA40507	primitive
TCGA70672201A11R182007	secretory
TCGA70672301A11R182007	classical
TCGA77684201A11R194907	secretory
TCGA77684301A11R194907	classical
TCGA77684401A11R194907	basal
TCGA77684501A11R194907	classical
TCGA77713811A01R204507	normal
TCGA77713801A41R204507	basal
TCGA77713901A11R204507	classical
TCGA77714001A41R204507	classical
TCGA77714101A11R204507	classical
TCGA77714211A01R204507	normal
TCGA77714201A11R204507	primitive
TCGA77733511A01R204507	normal
TCGA77733501A11R204507	secretory
TCGA77733711A01R204507	normal
TCGA77733701A21R204507	basal
TCGA77733811A01R204507	normal
TCGA77733801A11R204507	basal
TCGA77746301A11R204507	classical
TCGA77746501A11R204507	secretory
TCGA77800711A01R218707	normal
TCGA77800701A11R218707	secretory
TCGA77800811A01R218707	normal
TCGA77800801A21R218707	basal
TCGA77800901A11R218707	classical
TCGA77812801A11R224707	classical
TCGA77813001A11R224707	basal
TCGA77813101A11R224707	secretory
TCGA77813301A12R224707	classical
TCGA77813601A11R224707	basal
TCGA77813801A11R224707	secretory
TCGA77813901A11R224707	basal
TCGA77814001A11R224707	primitive
TCGA77814301A11R224707	basal
TCGA77814401A11R224707	basal
TCGA77814501A11R224707	basal
TCGA77814601A11R224707	basal
TCGA77814801A11R224707	classical
TCGA77815001A11R224707	classical
TCGA77815301A11R240307	classical
TCGA77815401A11R224707	classical
TCGA77815601A11R224707	primitive
TCGA77A5FZ01A31RA27Q07	secretory
TCGA77A5G101A11RA27Q07	secretory
TCGA77A5G301A31RA27Q07	classical
TCGA77A5G601A11RA27Q07	basal
TCGA77A5G701B11RA27Q07	basal
TCGA77A5G801B11RA27Q07	classical
TCGA77A5GA01A11RA27Q07	classical
TCGA77A5GB01B11RA27Q07	basal
TCGA77A5GF01A21RA27Q07	classical
TCGA77A5GH01A11RA27Q07	secretory
TCGA79559601A31R194907	classical
TCGA85617501A11R182007	secretory
TCGA85656001A11R182007	primitive
TCGA85656101A11R182007	classical
TCGA85679801A11R194907	classical
TCGA85769601A11R212507	classical
TCGA85769701A11R212507	basal
TCGA85769801A11R212507	classical
TCGA85769901A11R212507	secretory
TCGA85771011A01R212507	normal
TCGA85771001A11R212507	basal
TCGA85784301A11R212507	classical
TCGA85784401A11R212507	classical
TCGA85795001A11R218707	primitive
TCGA85804801A11R224707	secretory
TCGA85804901A11R224707	secretory
TCGA85805201A11R224707	classical
TCGA85807001A11R224707	classical
TCGA85807101A11R224707	classical
TCGA85807201A31R224707	classical
TCGA85827601A11R229607	primitive
TCGA85827701A11R229607	classical
TCGA85828701A11R229607	secretory
TCGA85828801A11R229607	primitive
TCGA85835001A11R229607	secretory
TCGA85835101A11R229607	secretory
TCGA85835201A31R232607	primitive
TCGA85835301A21R229607	secretory
TCGA85835401A31R232607	classical
TCGA85835501A11R229607	classical
TCGA85847901A11R232607	basal
TCGA85848101A11R232607	basal
TCGA85858001A31R240307	classical
TCGA85858201A21R240307	basal
TCGA85858401A11R240307	secretory
TCGA85866401A11R240307	primitive
TCGA85866601A11R240307	basal
TCGA85A4CL01A41RA26W07	classical
TCGA85A4CN01A11RA24H07	classical
TCGA85A4JB01A51RA26207	basal
TCGA85A4JC01A11RA24Z07	basal
TCGA85A4PA01A11RA24Z07	secretory
TCGA85A4QQ01A41RA26207	basal
TCGA85A4QR01A11RA24Z07	classical
TCGA85A50M01A21RA26207	secretory
TCGA85A50Z01A21RA26207	basal
TCGA85A51001A11RA26W07	primitive
TCGA85A51101A21RA26207	basal
TCGA85A51201A11RA26W07	classical
TCGA85A51301A12RA26W07	secretory
TCGA85A53L01A21RA26W07	primitive
TCGA85A5B501A21RA26W07	classical
TCGA90683711A01R194907	normal
TCGA90683701A11R194907	basal
TCGA90776601A21R212507	secretory
TCGA90776711A01R212507	normal
TCGA90776701A11R212507	primitive
TCGA90776901A11R212507	classical
TCGA90796401A21R218707	secretory
TCGA90A4ED01A31RA24Z07	primitive
TCGA90A4EE01A11RA24Z07	secretory
TCGA90A59Q01A11RA26W07	secretory
TCGA92734011A01R204507	normal
TCGA92734001A21R204507	basal
TCGA92734101A31R204507	classical
TCGA92806301A11R224707	secretory
TCGA92806401A11R224707	classical
TCGA92806501A11R224707	basal
TCGA94703301A11R194907	basal
TCGA94755701A11R212507	primitive
TCGA94794301A11R218707	primitive
TCGA94803501A11R224707	basal
TCGA94849001A11R232607	classical
TCGA94849101A11R232607	basal
TCGA94A4VJ01A11RA24Z07	basal
TCGA94A5I401A11RA26W07	classical
TCGA94A5I601A21RA27Q07	classical
TCGA96754401A11R204507	basal
TCGA96754501A21R204507	classical
TCGA96816901A11R229607	basal
TCGA96817001A11R229607	basal
TCGA96A4JK01A11RA24Z07	classical
TCGA96A4JL01A11RA24Z07	secretory
TCGA98745401A11R204507	secretory
TCGA98802001A11R224707	basal
TCGA98802101A11R224707	basal
TCGA98802201A11R224707	secretory
TCGA98802301A11R224707	secretory
TCGA98A53801A11RA26207	basal
TCGA98A53901A31RA26207	classical
TCGA98A53A01A11RA26207	classical
TCGA98A53B01A11RA26207	secretory
TCGA98A53C01A11RA26207	secretory
TCGA98A53D01A32RA26207	secretory
TCGA98A53H01A12RA26207	secretory
TCGA98A53I01A31RA26207	classical
TCGA98A53J01A11RA26W07	classical
TCGAJ1A4AH01A31RA24H07	classical
TCGAL3A4E701A11RA24Z07	basal
TCGAL3A52401A11RA26207	classical
TCGALAA44601A21RA24Z07	classical
TCGALAA7SW01A11RA40507	primitive
TCGAMFA52201A11RA26207	classical
TCGANCA5HD01A11RA26W07	classical
TCGANCA5HE01A11RA26W07	secretory
TCGANCA5HF01A11RA26W07	basal
TCGANCA5HG01A11RA26W07	basal
TCGANCA5HH01A11RA26W07	primitive
TCGANCA5HI01A11RA26W07	basal
TCGANCA5HJ01A11RA26W07	secretory
TCGANCA5HK01A11RA26W07	secretory
TCGANCA5HL01A11RA26W07	primitive
TCGANCA5HM01A12RA26W07	basal
TCGANCA5HN01A11RA26W07	classical
TCGANCA5HO01A11RA26W07	basal
TCGANCA5HP01A11RA26W07	classical
TCGANCA5HQ01A11RA26W07	basal
TCGANCA5HR01A21RA26W07	classical
TCGANCA5HT01A11RA26W07	classical
TCGANKA5CR01A11RA26W07	classical
TCGANKA5CT01A31RA26W07	basal
TCGANKA5CX01A11RA26W07	basal
TCGANKA5D101A11RA26W07	primitive
TCGANKA7XE01A12RA40507	basal
TCGAO2A52N01A11RA26W07	basal
TCGAO2A52Q01A11RA26W07	secretory
TCGAO2A52S01A11RA26207	primitive
TCGAO2A52V01A31RA26207	basal
TCGAO2A52W01A11RA26W07	basal
TCGAO2A5IB01A11RA27Q07	primitive
TCGAXCAA0X01A32RA40507	basal
