# Supplementary material for: NF-YA Overexpression in Lung Cancer: LUSC
Source: Genes (Basel). 2019 Nov 17;10(11):937. doi: 10.3390/genes10110937 (PMC6895822; doi:10.3390/genes10110937)
Supplement: Supplementary file 1 [file genes-10-00937-s001.zip › supplementary 3/Table_1.xlsx]

## Sheet: Sheet1
SRR3474721	L400T	LUAD
SRR3474722	L401T	LUAD
SRR3474723	L404T	LUAD
SRR3474724	L406T	LUSC
SRR3474725	L413T	LUAD
SRR3474726	L414T	LUSC
SRR3474727	L417T	LUSC
SRR3474728	L420T	LUSC
SRR3474729	L439T	LUAD
SRR3474730	L440T	LUAD
SRR3474731	L441T	LUSC
SRR3474733	L444T	LUSC
SRR3474734	L446T	LUAD
SRR3474735	L447T	LUSC
SRR3474736	L452T	LUSC
SRR3474737	L455T	LUAD
SRR3474738	L456T	LUSC
SRR3474739	L457T	LUSC
SRR3474740	L458T	NS
SRR3474741	L459T	LUSC
SRR3474742	L462T	LUAD
SRR3474743	L464T	LUSC
SRR3474744	L466T	LUSC
SRR3474745	L468T	LUSC
SRR3474746	L470T	LUSC
SRR3474747	L471T	NS
SRR3474748	L472T	LUSC
SRR3474749	L473T	LUAD
SRR3474750	L480T	NS
SRR3474751	L481T	LUAD
SRR3474752	L483T	LUSC
SRR3474753	L484T	LUAD
SRR3474754	L488T	LUSC
SRR3474755	L490T	LUSC
SRR3474756	L493T	LUAD
SRR3474757	L496T	LUSC
SRR3474758	L504T	LUAD
SRR3474759	L511T	LUAD
SRR3474760	L529T	LUSC
SRR3474761	L530T	LUAD
SRR3474762	L531T	LUAD
SRR3474763	L532T	LUAD
SRR3474764	L534T	LUSC
SRR3474765	L535T	NS
SRR3474766	L538T	NS
SRR3474767	L539T	LUSC
SRR3474768	L541T	LUAD
SRR3474769	L543T	LUAD
SRR3474770	L545T	LUAD
SRR3474771	L546T	LUAD
SRR3474772	L551T	LUAD
SRR3474773	L557T	LUAD
SRR3474774	L559T	LUSC
SRR3474775	L561T	LUAD
SRR3474779	L563T	LUSC
SRR3474780	L565T	LUAD
SRR3474781	L566T	LUAD
SRR3474786	L567T	LUAD
SRR3474787	L568T	LUSC
SRR3474792	L569T	LUAD
SRR3474793	L572T	LUSC
SRR3474798	L582T	LUSC
SRR3474799	L583T	NS
SRR3474800	L584T	LUAD
SRR3474801	L585T	NS
SRR3474806	L586T	LUAD
SRR3474809	L592T	LUAD
SRR3474810	L593T	NS
SRR3474811	L596T	NS
SRR3474816	L598T	LUSC
SRR3474817	L599T	LUAD
SRR3474818	L601T	NS
SRR3474823	L602T	LUAD
SRR3474826	L603T	LUAD
SRR3474827	L604T	LUSC
SRR3474830	L605T	LUAD
SRR3474835	L606T	NS
SRR3474836	L607T	NS
SRR3474839	L608T	LUSC
SRR3474840	L612T	NS
SRR3474843	L613T	LUAD
SRR3474848	L616T	NS
SRR3474851	L617T	NS
SRR3474852	L619T	LUAD
SRR3474857	L620T	LUAD
SRR3474858	L621T	LUAD
SRR3474861	L626T	LUAD
SRR3474864	L628T	LUSC
SRR3474875	L630T	LUAD
SRR3474876	L633T	LUSC
SRR3474893	L635T	LUSC
SRR3474894	L638T	LUAD
SRR3474911	L642T	LUSC
SRR3474912	L644T	LUSC
SRR3474929	L650T	LUSC
SRR3474930	L652T	LUSC
SRR3474947	L655T	LUSC
SRR3474948	L656T	LUAD
SRR3474965	L658T	LUSC
SRR3474966	L661T	LUSC
SRR3474983	L662T	LUAD
SRR3474984	L663T	NS
SRR3475001	L668T	LUSC
SRR3475002	L673T	LUAD
SRR3475013	L678T	LUAD
SRR3475014	L682T	LUAD
SRR3475031	L683T	LUAD
SRR3475040	L685T	LUSC
SRR3475041	L688T	NS
SRR3475058	L689T	LUAD
SRR3475059	L695T	LUSC
SRR3475076	L703T	LUAD
SRR3475077	L710T	NS
SRR3475078	L712T	LUSC
SRR3475079	L715T	LUSC
SRR3475080	L719T	LUSC
SRR3475081	L723T	LUSC
SRR3475082	L724T	LUSC
SRR3475084	L725T	LUAD
SRR3475085	L728T	NS
SRR3475086	L731T	LUAD
SRR3475088	L735T	LUAD
SRR3475089	L736T	LUSC
SRR3475090	L738T	LUAD
SRR3475091	L739T	LUSC
SRR3475092	L741T	LUSC
SRR3475093	L744T	LUSC
SRR3475094	L746T	LUAD
SRR3475095	L747T	LUSC
SRR3475096	L749T	NS
SRR3475097	L751T	LUSC
SRR3475098	L752T	LUAD
SRR3475099	L753T	LUSC
SRR3475100	L755T	LUSC
SRR3475101	L756T	LUSC
SRR3475102	L758T	LUSC
SRR3475103	L760T	LUSC
SRR3475104	L764T	LUAD
SRR3475105	L766T	NS
SRR3475106	L767T	LUSC
SRR3475107	L768T	LUAD
SRR3475108	L771T	NS
SRR3475109	L773T	LUAD
SRR3475110	L778T	LUAD
SRR3475111	L781T	NS
SRR3475112	L782T	LUAD
SRR3475113	L788T	LUSC
SRR3475114	L790T	NS
SRR3475115	L791T	LUAD
SRR3475116	L800T	NS
SRR3475117	L802T	LUAD
SRR3475118	L808T	LUAD
SRR3475119	L809T	LUSC
SRR3475120	L810T	LUAD
SRR3475121	L814T	LUAD
SRR3475126	L815T	NS
SRR3475127	L816T	LUAD
SRR3475132	L817T	LUSC
SRR3475135	L818T	LUSC
SRR3475136	L820T	LUSC
SRR3475141	L824T	LUSC
SRR3475142	L826T	LUAD
SRR3475153	L827T	LUAD
SRR3475154	L828T	LUSC
SRR3475171	L829T	LUAD
SRR3475180	L831T	LUAD
SRR3475181	L832T	LUAD
SRR3475198	L834T	LUAD
SRR3475199	L838T	LUAD
SRR3475216	L842T	LUAD
SRR3475217	L848T	NS
SRR3475226	L850T	LUAD
SRR3475227	L851T	LUAD
SRR3475228	L852T	LUSC
SRR3475239	L854T	LUSC
SRR3475248	L856T	LUSC
SRR3475257	L857T	LUSC
SRR3475258	L858T	LUSC
SRR3475275	L860T	LUSC
SRR3475284	L863T	NS
SRR3475285	L864T	LUSC
SRR3475302	L865T	LUAD
SRR3475303	L867T	LUAD
SRR3475304	L871T	LUAD
SRR3475305	L872T	NS
SRR3475306	L873T	LUAD
SRR3475307	L874T	LUAD
SRR3475309	L875T	LUAD
SRR3475310	L876T	LUAD
SRR3475311	L877T	LUAD
SRR3475312	L879T	LUAD
SRR3475313	L880T	LUAD
SRR3475314	L881T	LUSC
SRR3475316	L884T	LUSC
SRR3475317	L885T	LUAD
SRR3475318	L886T	LUSC
SRR3475319	L887T	LUAD
SRR3475320	L890T	LUAD
SRR3475321	L511N	normal
SRR3475322	L532N	normal
SRR3475323	L561N	normal
SRR3475326	L563N	normal
SRR3475327	L566N	normal
SRR3475331	L572N	normal
SRR3475333	L606N	normal
SRR3475336	L616N	normal
SRR3475339	L644N	normal
SRR3475348	L656N	normal
SRR3475365	L661N	normal
SRR3475374	L682N	normal
SRR3475375	L723N	normal
SRR3475376	L724N	normal
SRR3475377	L736N	normal
SRR3475378	L738N	normal
SRR3475379	L809N	normal
SRR3475388	L831N	normal
SRR3475389	L881N	normal
